# Supplementary material for: 2-Amino-5-methyl­pyridinium 1H-pyrazole-3,5-dicarboxyl­ate trihydrate
Source: Acta Crystallogr Sect E Struct Rep Online. 2010 Oct 20;66(Pt 11):o2876–7. doi: 10.1107/S1600536810041644 (PMC3008987; doi:10.1107/S1600536810041644)
Supplement: Supplementary file 1 [file e-66-o2876-sup1.cif]

##############################################################################
###                                                                        ###
###        Electronic paper (Acta Crystallographica Section E)             ###
###                                                                        ###
##############################################################################
#                                                                            #
# This CIF contains the data in a paper accepted for publication in Acta     #
# Crystallographica Section E. It conforms to the requirements of Notes      #
# for Authors for Section E, and has been peer reviewed under the auspices   #
# of the IUCr Commission on Journals.                                        #
#                                                                            #
# Full details of the Crystallographic Information File format               #
# are given in the paper "The Crystallographic Information File (CIF):       #
# a New Standard Archive File for Crystallography" by S. R. Hall, F. H.      #
# Allen and I. D. Brown [Acta Cryst. (1991), A47, 655-685].                  #
#                                                                            #
# The current version of the core CIF dictionary is obtainable from          #
# ftp://ftp.iucr.org/pub/cif_core.dic. The current version number is 2.4.    #
#                                                                            #
# Software is freely available for graphical display of the structure(s) in  #
# this CIF.  For information consult the CIF home page http://www.iucr.org/  #
# cif/home.html                                                              #
#                                                                            #
# This file may be used for bona fide research purposes within the           #
# scientific community so long as proper attribution is given to the journal # 
# article from which it was obtained.                                        #
#                                                                            #
##############################################################################
                                             
data_global
_audit_creation_method     'form.cif (version 2.0)'
_journal_data_validation_number     ?
_journal_date_recd_electronic     2010-10-14
_journal_date_accepted     2010-10-15
_journal_name_full     'Acta Crystallographica, Section E'
_journal_year     2010
_journal_volume     66
_journal_issue     11
_journal_page_first     o2876
_journal_page_last     o2877
_journal_paper_category     QO
_journal_coeditor_code     HB5681
_publ_contact_author_name     'Prof. Fun, Hoong-Kun'
_publ_contact_author_address
;
      X-ray Crystallography Unit
      School of Physics
      Universiti Sains Malaysia
      11800 USM, Penang
      MALAYSIA
;
_publ_contact_author_email     'hkfun@usm.my'
_publ_contact_author_fax     '604 6579150'
_publ_contact_author_phone     '604 6533652'
_publ_section_title
;
2-Amino-5-methylpyridinium 1<i>H</i>-pyrazole-3,5-dicarboxylate trihydrate
;
loop_
    _publ_author_name
    _publ_author_footnote
    _publ_author_address
    'Tara Shahani' ?
;
      X-ray Crystallography Unit
      School of Physics
      Universiti Sains Malaysia
      11800 USM, Penang
      Malaysia
;
    'Hoong-Kun Fun'
;
      Thomson Reuters ResearcherID: A-3561-2009.
;
;     X-ray Crystallography Unit
      School of Physics
      Universiti Sains Malaysia
      11800 USM, Penang
      Malaysia
;
    'Madhukar Hemamalini' ?
;
     X-ray Crystallography Unit
      School of Physics
      Universiti Sains Malaysia
      11800 USM, Penang
      Malaysia
;
data_I
_audit_creation_method     SHELXL-97
_chemical_name_systematic
;
2-Amino-5-methylpyridinium 1<i>H</i>-pyrazole-3,5-dicarboxylate trihydrate
;
_chemical_name_common     ?
_chemical_formula_moiety     '2(C6 H9 N2), C5 H2 N2 O4, 3(H2 O)'
_chemical_formula_sum     'C17 H26 N6 O7'
_chemical_formula_iupac     '2C6 H9 N2 +, C5 H2 N2 O4 2-, 3H2 O'
_chemical_formula_weight     426.44
_chemical_melting_point     ?
_symmetry_cell_setting     triclinic
_symmetry_space_group_name_H-M     'P -1'
_symmetry_space_group_name_Hall     '-P 1'
loop_
    _symmetry_equiv_pos_as_xyz
    'x, y, z'
    '-x, -y, -z'
_cell_length_a     7.89850(10)
_cell_length_b     9.21950(10)
_cell_length_c     15.3922(2)
_cell_angle_alpha     101.9420(10)
_cell_angle_beta     93.8830(10)
_cell_angle_gamma     104.6480(10)
_cell_volume     1052.40(2)
_cell_formula_units_Z     2
_cell_measurement_reflns_used     9892
_cell_measurement_theta_min     2.43
_cell_measurement_theta_max     35.05
_cell_measurement_temperature     100.00(10)
_exptl_crystal_description     'block'
_exptl_crystal_colour     'colourless'
_exptl_crystal_size_max     0.47
_exptl_crystal_size_mid     0.24
_exptl_crystal_size_min     0.21
_exptl_crystal_density_diffrn     1.346
_exptl_crystal_density_meas     ?
_exptl_crystal_density_method     'not measured'
_exptl_crystal_F_000     452
_exptl_absorpt_coefficient_mu     0.106
_exptl_absorpt_correction_type     multi-scan
_exptl_absorpt_process_details     '(<i>SADABS</i>; Bruker, 2009)'
_exptl_absorpt_correction_T_min     0.952
_exptl_absorpt_correction_T_max     0.978
_exptl_special_details
;
The crystal was placed in the cold stream of an Oxford Cyrosystems Cobra
open-flow nitrogen cryostat (Cosier & Glazer, 1986) operating at 100.0(1) K.
;
_diffrn_ambient_temperature     100.00(10)
_diffrn_radiation_type     MoK\a
_diffrn_radiation_wavelength     0.71073
_diffrn_radiation_source     'fine-focus sealed tube'
_diffrn_radiation_monochromator     graphite
_diffrn_measurement_device_type     'Bruker SMART APEXII CCD'
_diffrn_measurement_method     '\f and \w scans'
_diffrn_detector_area_resol_mean     ?
_diffrn_reflns_number     26056
_diffrn_reflns_av_R_equivalents     0.0259
_diffrn_reflns_av_sigmaI/netI     0.0228
_diffrn_reflns_theta_min     2.35
_diffrn_reflns_theta_max     30.00
_diffrn_reflns_theta_full     30.00
_diffrn_measured_fraction_theta_max     0.996
_diffrn_measured_fraction_theta_full     0.996
_diffrn_reflns_limit_h_min     -11
_diffrn_reflns_limit_h_max     11
_diffrn_reflns_limit_k_min     -12
_diffrn_reflns_limit_k_max     12
_diffrn_reflns_limit_l_min     -21
_diffrn_reflns_limit_l_max     21
_diffrn_standards_number     0
_diffrn_standards_interval_count     .
_diffrn_standards_interval_time     .
_diffrn_standards_decay_%     ?
_refine_special_details
;
Refinement of <i>F</i>^2^ against ALL reflections. The weighted <i>R</i>-factor
<i>wR</i> and goodness of fit <i>S</i> are based on <i>F</i>^2^, conventional
<i>R</i>-factors <i>R</i> are based on <i>F</i>, with <i>F</i> set to zero for
negative <i>F</i>^2^. The threshold expression of <i>F</i>^2^ >
\s(<i>F</i>^2^) is used only for calculating <i>R</i>-factors(gt) <i>etc</i>.
and is not relevant to the choice of reflections for refinement.
<i>R</i>-factors based on <i>F</i>^2^ are statistically about twice as large
as those based on <i>F</i>, and <i>R</i>- factors based on ALL data will be
even larger.
;
_reflns_number_total     6103
_reflns_number_gt     5085
_reflns_threshold_expression     I>2\s(I)
_refine_ls_structure_factor_coef     Fsqd
_refine_ls_matrix_type     full
_refine_ls_R_factor_all     0.0479
_refine_ls_R_factor_gt     0.0382
_refine_ls_wR_factor_gt     0.1034
_refine_ls_wR_factor_ref     0.1125
_refine_ls_goodness_of_fit_ref     1.073
_refine_ls_restrained_S_all     1.073
_refine_ls_number_reflns     6103
_refine_ls_number_parameters     325
_refine_ls_number_restraints     0
_refine_ls_hydrogen_treatment     mixed
_refine_ls_weighting_scheme     calc
_refine_ls_weighting_details
         'calc w=1/[\s^2^(Fo^2^)+(0.0569P)^2^+0.2775P] where P=(Fo^2^+2Fc^2^)/3'
_atom_sites_solution_hydrogens     geom
_atom_sites_solution_primary     direct
_atom_sites_solution_secondary     difmap
_refine_ls_shift/su_max     ?
_refine_ls_shift/su_max_lt     0.001
_refine_ls_shift/su_mean     <0.001
_refine_diff_density_max     0.441
_refine_diff_density_min     -0.237
_refine_ls_extinction_method     none
_refine_ls_extinction_coef     ?
loop_
    _atom_type_symbol
    _atom_type_description
    _atom_type_scat_dispersion_real
    _atom_type_scat_dispersion_imag
    _atom_type_scat_source
    'C' 'C' 0.0033 0.0016
                         'International Tables Vol C Tables 4.2.6.8 and 6.1.1.4'
    'H' 'H' 0.0000 0.0000
                         'International Tables Vol C Tables 4.2.6.8 and 6.1.1.4'
    'N' 'N' 0.0061 0.0033
                         'International Tables Vol C Tables 4.2.6.8 and 6.1.1.4'
    'O' 'O' 0.0106 0.0060
                         'International Tables Vol C Tables 4.2.6.8 and 6.1.1.4'
_computing_data_collection     'APEX2 (Bruker, 2009)'
_computing_cell_refinement     'SAINT (Bruker, 2009)'
_computing_data_reduction     'SAINT (Bruker, 2009)'
_computing_structure_solution     'SHELXTL (Sheldrick, 2008)'
_computing_structure_refinement     'SHELXTL (Sheldrick, 2008)'
_computing_molecular_graphics     'SHELXTL (Sheldrick, 2008)'
_computing_publication_material
;
SHELXTL (Sheldrick, 2008) and PLATON (Spek, 2009)
;
loop_
    _atom_site_type_symbol
    _atom_site_label
    _atom_site_fract_x
    _atom_site_fract_y
    _atom_site_fract_z
    _atom_site_U_iso_or_equiv
    _atom_site_adp_type
    _atom_site_calc_flag
    _atom_site_refinement_flags
    _atom_site_occupancy
    _atom_site_disorder_assembly
    _atom_site_disorder_group
    O O1 0.68720(11) 0.64094(9) 0.43780(5) 0.02004(16) Uani d . 1 . .
    O O2 0.63845(11) 0.84955(9) 0.40067(5) 0.02212(17) Uani d . 1 . .
    O O3 0.70719(11) 0.24170(9) 0.10667(5) 0.02152(17) Uani d . 1 . .
    O O4 0.58424(10) 0.33899(9) 0.00540(5) 0.01827(16) Uani d . 1 . .
    N N1 0.56503(12) 0.68973(10) 0.21937(6) 0.01756(18) Uani d . 1 . .
    N N2 0.56444(12) 0.58634(10) 0.14333(6) 0.01631(17) Uani d . 1 . .
    C C1 0.65092(14) 0.71292(12) 0.38074(7) 0.01627(19) Uani d . 1 . .
    C C2 0.62433(13) 0.63055(11) 0.28462(6) 0.01510(19) Uani d . 1 . .
    C C3 0.66147(13) 0.49037(11) 0.24972(6) 0.01555(19) Uani d . 1 . .
    H H3A 0.7032 0.4279 0.2812 0.019 Uiso calc R 1 . .
    C C4 0.62226(13) 0.46589(11) 0.15823(6) 0.01420(18) Uani d . 1 . .
    C C5 0.63753(13) 0.33966(11) 0.08394(6) 0.01463(18) Uani d . 1 . .
    N N3A 0.80196(12) 0.03401(11) 0.55694(6) 0.01923(18) Uani d . 1 . .
    N N4A 0.90801(14) -0.15177(12) 0.60538(7) 0.0248(2) Uani d . 1 . .
    C C6A 0.89063(14) -0.00860(13) 0.62071(7) 0.0192(2) Uani d . 1 . .
    C C7A 0.96163(15) 0.10318(14) 0.70158(7) 0.0226(2) Uani d . 1 . .
    H H7AA 1.0235 0.0786 0.7475 0.027 Uiso calc R 1 . .
    C C8A 0.93848(15) 0.24717(14) 0.71159(8) 0.0239(2) Uani d . 1 . .
    H H8AA 0.9838 0.3193 0.7653 0.029 Uiso calc R 1 . .
    C C9A 0.84776(15) 0.29051(13) 0.64303(8) 0.0224(2) Uani d . 1 . .
    C C10 0.78076(15) 0.17873(13) 0.56658(7) 0.0212(2) Uani d . 1 . .
    H H10A 0.7192 0.2017 0.5199 0.025 Uiso calc R 1 . .
    C C11A 0.82578(18) 0.45015(14) 0.65337(10) 0.0324(3) Uani d . 1 . .
    H H11A 0.7779 0.4614 0.5969 0.049 Uiso calc R 1 . .
    H H11B 0.9384 0.5245 0.6729 0.049 Uiso calc R 1 . .
    H H11C 0.7470 0.4665 0.6969 0.049 Uiso calc R 1 . .
    N N3B 0.26714(12) 0.00202(10) 0.01212(6) 0.01689(17) Uani d . 1 . .
    N N4B 0.37262(14) -0.08155(12) 0.13095(7) 0.02199(19) Uani d . 1 . .
    C C6B 0.30472(14) 0.02005(12) 0.10101(7) 0.01719(19) Uani d . 1 . .
    C C7B 0.26600(15) 0.14651(13) 0.15793(7) 0.0213(2) Uani d . 1 . .
    H H7BA 0.2909 0.1642 0.2197 0.026 Uiso calc R 1 . .
    C C8B 0.19158(15) 0.24211(12) 0.12087(8) 0.0214(2) Uani d . 1 . .
    H H8BA 0.1650 0.3240 0.1585 0.026 Uiso calc R 1 . .
    C C9B 0.15376(14) 0.22026(12) 0.02713(8) 0.0197(2) Uani d . 1 . .
    C C10B 0.19410(14) 0.09771(12) -0.02480(7) 0.0184(2) Uani d . 1 . .
    H H10B 0.1712 0.0791 -0.0868 0.022 Uiso calc R 1 . .
    C C11B 0.07429(16) 0.32759(14) -0.01255(9) 0.0264(2) Uani d . 1 . .
    H H11D 0.0564 0.2936 -0.0766 0.040 Uiso calc R 1 . .
    H H11E 0.1526 0.4299 0.0046 0.040 Uiso calc R 1 . .
    H H11F -0.0369 0.3278 0.0090 0.040 Uiso calc R 1 . .
    O O3W 0.52828(12) 1.04505(10) 0.31330(5) 0.02258(17) Uani d . 1 . .
    O O2W 0.54335(13) 0.32242(10) 0.43022(6) 0.02698(19) Uani d . 1 . .
    O O1W 0.84767(12) 0.15951(12) 0.25161(6) 0.0291(2) Uani d . 1 . .
    H H1N2 0.523(2) 0.6047(18) 0.0897(11) 0.027(4) Uiso d . 1 . .
    H H3NA 0.968(2) -0.176(2) 0.6462(12) 0.040(5) Uiso d . 1 . .
    H H1NB 0.286(2) -0.080(2) -0.0250(11) 0.033(4) Uiso d . 1 . .
    H H2NB 0.393(2) -0.162(2) 0.0913(12) 0.039(4) Uiso d . 1 . .
    H H3NB 0.409(2) -0.063(2) 0.1891(12) 0.038(4) Uiso d . 1 . .
    H H1NA 0.749(2) -0.037(2) 0.5028(12) 0.040(4) Uiso d . 1 . .
    H H2NA 0.853(2) -0.220(2) 0.5538(12) 0.039(4) Uiso d . 1 . .
    H H1W1 0.820(2) 0.200(2) 0.2082(13) 0.045(5) Uiso d . 1 . .
    H H2W1 0.751(3) 0.123(2) 0.2703(14) 0.053(6) Uiso d . 1 . .
    H H1W2 0.591(2) 0.414(2) 0.4263(12) 0.043(5) Uiso d . 1 . .
    H H2W2 0.470(2) 0.330(2) 0.4684(13) 0.044(5) Uiso d . 1 . .
    H H1W3 0.558(2) 0.9771(19) 0.3403(11) 0.034(4) Uiso d . 1 . .
    H H2W3 0.529(2) 1.128(2) 0.3540(12) 0.043(5) Uiso d . 1 . .
loop_
    _atom_site_aniso_label
    _atom_site_aniso_U_11
    _atom_site_aniso_U_22
    _atom_site_aniso_U_33
    _atom_site_aniso_U_12
    _atom_site_aniso_U_13
    _atom_site_aniso_U_23
    O1 0.0295(4) 0.0177(4) 0.0135(3) 0.0084(3) 0.0007(3) 0.0032(3)
    O2 0.0349(4) 0.0168(4) 0.0150(3) 0.0118(3) -0.0016(3) 0.0001(3)
    O3 0.0337(4) 0.0199(4) 0.0145(3) 0.0152(3) 0.0010(3) 0.0026(3)
    O4 0.0249(4) 0.0174(4) 0.0129(3) 0.0083(3) -0.0006(3) 0.0022(3)
    N1 0.0240(4) 0.0158(4) 0.0130(4) 0.0078(3) 0.0007(3) 0.0013(3)
    N2 0.0224(4) 0.0151(4) 0.0120(4) 0.0080(3) 0.0004(3) 0.0014(3)
    C1 0.0186(5) 0.0164(4) 0.0130(4) 0.0051(4) 0.0010(3) 0.0015(3)
    C2 0.0181(4) 0.0143(4) 0.0124(4) 0.0047(4) 0.0010(3) 0.0020(3)
    C3 0.0188(5) 0.0148(4) 0.0135(4) 0.0055(4) 0.0011(3) 0.0034(3)
    C4 0.0157(4) 0.0129(4) 0.0138(4) 0.0046(3) 0.0010(3) 0.0022(3)
    C5 0.0167(4) 0.0140(4) 0.0128(4) 0.0039(3) 0.0020(3) 0.0027(3)
    N3A 0.0224(4) 0.0195(4) 0.0143(4) 0.0057(3) -0.0004(3) 0.0016(3)
    N4A 0.0293(5) 0.0217(5) 0.0213(5) 0.0068(4) -0.0069(4) 0.0037(4)
    C6A 0.0182(5) 0.0214(5) 0.0164(5) 0.0025(4) 0.0006(4) 0.0047(4)
    C7A 0.0210(5) 0.0264(5) 0.0158(5) 0.0009(4) -0.0030(4) 0.0037(4)
    C8A 0.0203(5) 0.0256(6) 0.0189(5) -0.0002(4) -0.0002(4) -0.0015(4)
    C9A 0.0206(5) 0.0207(5) 0.0228(5) 0.0042(4) 0.0021(4) 0.0002(4)
    C10 0.0223(5) 0.0212(5) 0.0199(5) 0.0074(4) 0.0008(4) 0.0033(4)
    C11A 0.0317(6) 0.0207(6) 0.0391(7) 0.0074(5) -0.0022(5) -0.0039(5)
    N3B 0.0194(4) 0.0146(4) 0.0160(4) 0.0062(3) 0.0015(3) 0.0005(3)
    N4B 0.0294(5) 0.0216(5) 0.0152(4) 0.0108(4) -0.0015(4) 0.0013(3)
    C6B 0.0168(4) 0.0158(5) 0.0168(5) 0.0028(4) 0.0016(3) 0.0012(4)
    C7B 0.0238(5) 0.0187(5) 0.0184(5) 0.0050(4) 0.0034(4) -0.0009(4)
    C8B 0.0209(5) 0.0152(5) 0.0260(5) 0.0047(4) 0.0065(4) -0.0009(4)
    C9B 0.0168(5) 0.0154(5) 0.0272(5) 0.0046(4) 0.0049(4) 0.0049(4)
    C10B 0.0184(5) 0.0174(5) 0.0194(5) 0.0048(4) 0.0021(4) 0.0048(4)
    C11B 0.0260(6) 0.0207(5) 0.0370(6) 0.0100(4) 0.0063(5) 0.0112(5)
    O3W 0.0336(5) 0.0189(4) 0.0159(4) 0.0100(3) -0.0003(3) 0.0032(3)
    O2W 0.0402(5) 0.0185(4) 0.0252(4) 0.0108(4) 0.0132(4) 0.0052(3)
    O1W 0.0251(4) 0.0407(5) 0.0259(4) 0.0095(4) -0.0003(3) 0.0182(4)
_geom_special_details
;
All e.s.d.'s (except the e.s.d. in the dihedral angle between two l.s. planes)
are estimated using the full covariance matrix. The cell e.s.d.'s are taken
into account individually in the estimation of e.s.d.'s in distances, angles
and torsion angles; correlations between e.s.d.'s in cell parameters are only
used when they are defined by crystal symmetry. An approximate (isotropic)
treatment of cell e.s.d.'s is used for estimating e.s.d.'s involving l.s.
planes.
;
loop_
    _geom_bond_atom_site_label_1
    _geom_bond_atom_site_label_2
    _geom_bond_site_symmetry_2
    _geom_bond_distance
    _geom_bond_publ_flag
    O1 C1 . 1.2637(12) ?
    O2 C1 . 1.2640(13) ?
    O3 C5 . 1.2637(12) ?
    O4 C5 . 1.2511(12) ?
    N1 N2 . 1.3467(12) ?
    N1 C2 . 1.3483(13) ?
    N2 C4 . 1.3572(12) ?
    N2 H1N2 . 0.929(16) ?
    C1 C2 . 1.4907(14) ?
    C2 C3 . 1.4038(14) ?
    C3 C4 . 1.3798(13) ?
    C3 H3A . 0.9300 ?
    C4 C5 . 1.4884(13) ?
    N3A C6A . 1.3468(14) ?
    N3A C10 . 1.3656(14) ?
    N3A H1NA . 0.943(18) ?
    N4A C6A . 1.3356(15) ?
    N4A H3NA . 0.863(18) ?
    N4A H2NA . 0.909(18) ?
    C6A C7A . 1.4171(15) ?
    C7A C8A . 1.3643(17) ?
    C7A H7AA . 0.9300 ?
    C8A C9A . 1.4155(17) ?
    C8A H8AA . 0.9300 ?
    C9A C10 . 1.3656(15) ?
    C9A C11A . 1.5026(17) ?
    C10 H10A . 0.9300 ?
    C11A H11A . 0.9600 ?
    C11A H11B . 0.9600 ?
    C11A H11C . 0.9600 ?
    N3B C6B . 1.3468(13) ?
    N3B C10B . 1.3618(13) ?
    N3B H1NB . 0.897(17) ?
    N4B C6B . 1.3329(14) ?
    N4B H2NB . 0.910(18) ?
    N4B H3NB . 0.890(18) ?
    C6B C7B . 1.4193(14) ?
    C7B C8B . 1.3683(16) ?
    C7B H7BA . 0.9300 ?
    C8B C9B . 1.4153(16) ?
    C8B H8BA . 0.9300 ?
    C9B C10B . 1.3638(15) ?
    C9B C11B . 1.5027(15) ?
    C10B H10B . 0.9300 ?
    C11B H11D . 0.9600 ?
    C11B H11E . 0.9600 ?
    C11B H11F . 0.9600 ?
    O3W H1W3 . 0.889(18) ?
    O3W H2W3 . 0.879(19) ?
    O2W H1W2 . 0.85(2) ?
    O2W H2W2 . 0.86(2) ?
    O1W H1W1 . 0.87(2) ?
    O1W H2W1 . 0.85(2) ?
loop_
    _geom_angle_atom_site_label_1
    _geom_angle_atom_site_label_2
    _geom_angle_atom_site_label_3
    _geom_angle_site_symmetry_1
    _geom_angle_site_symmetry_3
    _geom_angle
    _geom_angle_publ_flag
    N2 N1 C2 . . 104.08(8) ?
    N1 N2 C4 . . 112.83(8) ?
    N1 N2 H1N2 . . 117.6(9) ?
    C4 N2 H1N2 . . 129.5(9) ?
    O1 C1 O2 . . 123.84(9) ?
    O1 C1 C2 . . 117.16(9) ?
    O2 C1 C2 . . 119.00(9) ?
    N1 C2 C3 . . 111.76(9) ?
    N1 C2 C1 . . 121.73(9) ?
    C3 C2 C1 . . 126.47(9) ?
    C4 C3 C2 . . 104.59(9) ?
    C4 C3 H3A . . 127.7 ?
    C2 C3 H3A . . 127.7 ?
    N2 C4 C3 . . 106.73(9) ?
    N2 C4 C5 . . 122.30(9) ?
    C3 C4 C5 . . 130.96(9) ?
    O4 C5 O3 . . 125.34(9) ?
    O4 C5 C4 . . 118.90(9) ?
    O3 C5 C4 . . 115.76(9) ?
    C6A N3A C10 . . 123.07(10) ?
    C6A N3A H1NA . . 120.5(11) ?
    C10 N3A H1NA . . 116.5(11) ?
    C6A N4A H3NA . . 118.1(12) ?
    C6A N4A H2NA . . 119.0(11) ?
    H3NA N4A H2NA . . 122.8(16) ?
    N4A C6A N3A . . 119.34(10) ?
    N4A C6A C7A . . 123.26(10) ?
    N3A C6A C7A . . 117.41(10) ?
    C8A C7A C6A . . 119.48(10) ?
    C8A C7A H7AA . . 120.3 ?
    C6A C7A H7AA . . 120.3 ?
    C7A C8A C9A . . 122.21(10) ?
    C7A C8A H8AA . . 118.9 ?
    C9A C8A H8AA . . 118.9 ?
    C10 C9A C8A . . 116.20(10) ?
    C10 C9A C11A . . 121.63(11) ?
    C8A C9A C11A . . 122.17(11) ?
    N3A C10 C9A . . 121.62(10) ?
    N3A C10 H10A . . 119.2 ?
    C9A C10 H10A . . 119.2 ?
    C9A C11A H11A . . 109.5 ?
    C9A C11A H11B . . 109.5 ?
    H11A C11A H11B . . 109.5 ?
    C9A C11A H11C . . 109.5 ?
    H11A C11A H11C . . 109.5 ?
    H11B C11A H11C . . 109.5 ?
    C6B N3B C10B . . 123.39(9) ?
    C6B N3B H1NB . . 118.8(11) ?
    C10B N3B H1NB . . 117.7(11) ?
    C6B N4B H2NB . . 119.7(11) ?
    C6B N4B H3NB . . 118.8(11) ?
    H2NB N4B H3NB . . 121.1(16) ?
    N4B C6B N3B . . 119.07(10) ?
    N4B C6B C7B . . 123.59(10) ?
    N3B C6B C7B . . 117.33(10) ?
    C8B C7B C6B . . 119.29(10) ?
    C8B C7B H7BA . . 120.4 ?
    C6B C7B H7BA . . 120.4 ?
    C7B C8B C9B . . 122.07(10) ?
    C7B C8B H8BA . . 119.0 ?
    C9B C8B H8BA . . 119.0 ?
    C10B C9B C8B . . 116.49(10) ?
    C10B C9B C11B . . 122.09(10) ?
    C8B C9B C11B . . 121.41(10) ?
    N3B C10B C9B . . 121.42(10) ?
    N3B C10B H10B . . 119.3 ?
    C9B C10B H10B . . 119.3 ?
    C9B C11B H11D . . 109.5 ?
    C9B C11B H11E . . 109.5 ?
    H11D C11B H11E . . 109.5 ?
    C9B C11B H11F . . 109.5 ?
    H11D C11B H11F . . 109.5 ?
    H11E C11B H11F . . 109.5 ?
    H1W3 O3W H2W3 . . 109.1(15) ?
    H1W2 O2W H2W2 . . 105.7(17) ?
    H1W1 O1W H2W1 . . 105.7(18) ?
loop_
    _geom_torsion_atom_site_label_1
    _geom_torsion_atom_site_label_2
    _geom_torsion_atom_site_label_3
    _geom_torsion_atom_site_label_4
    _geom_torsion_site_symmetry_1
    _geom_torsion_site_symmetry_2
    _geom_torsion_site_symmetry_3
    _geom_torsion_site_symmetry_4
    _geom_torsion
    _geom_torsion_publ_flag
    C2 N1 N2 C4 . . . . -0.55(11) ?
    N2 N1 C2 C3 . . . . 0.16(11) ?
    N2 N1 C2 C1 . . . . 177.98(9) ?
    O1 C1 C2 N1 . . . . 172.05(10) ?
    O2 C1 C2 N1 . . . . -8.81(15) ?
    O1 C1 C2 C3 . . . . -10.46(16) ?
    O2 C1 C2 C3 . . . . 168.68(10) ?
    N1 C2 C3 C4 . . . . 0.25(12) ?
    C1 C2 C3 C4 . . . . -177.44(10) ?
    N1 N2 C4 C3 . . . . 0.72(12) ?
    N1 N2 C4 C5 . . . . -178.32(9) ?
    C2 C3 C4 N2 . . . . -0.56(11) ?
    C2 C3 C4 C5 . . . . 178.37(10) ?
    N2 C4 C5 O4 . . . . -4.89(15) ?
    C3 C4 C5 O4 . . . . 176.33(10) ?
    N2 C4 C5 O3 . . . . 174.18(9) ?
    C3 C4 C5 O3 . . . . -4.60(16) ?
    C10 N3A C6A N4A . . . . -178.84(10) ?
    C10 N3A C6A C7A . . . . 1.05(16) ?
    N4A C6A C7A C8A . . . . 179.69(11) ?
    N3A C6A C7A C8A . . . . -0.19(16) ?
    C6A C7A C8A C9A . . . . -1.06(17) ?
    C7A C8A C9A C10 . . . . 1.43(17) ?
    C7A C8A C9A C11A . . . . -178.63(11) ?
    C6A N3A C10 C9A . . . . -0.66(17) ?
    C8A C9A C10 N3A . . . . -0.58(16) ?
    C11A C9A C10 N3A . . . . 179.48(11) ?
    C10B N3B C6B N4B . . . . 178.55(10) ?
    C10B N3B C6B C7B . . . . -0.34(15) ?
    N4B C6B C7B C8B . . . . -178.10(11) ?
    N3B C6B C7B C8B . . . . 0.74(15) ?
    C6B C7B C8B C9B . . . . -0.84(17) ?
    C7B C8B C9B C10B . . . . 0.50(16) ?
    C7B C8B C9B C11B . . . . -179.15(10) ?
    C6B N3B C10B C9B . . . . 0.02(16) ?
    C8B C9B C10B N3B . . . . -0.08(15) ?
    C11B C9B C10B N3B . . . . 179.57(10) ?
loop_
    _geom_hbond_atom_site_label_D
    _geom_hbond_atom_site_label_H
    _geom_hbond_atom_site_label_A
    _geom_hbond_site_symmetry_A
    _geom_hbond_distance_DH
    _geom_hbond_distance_HA
    _geom_hbond_distance_DA
    _geom_hbond_angle_DHA
    _geom_hbond_publ_flag
    N2 H1N2 O4 2_665 0.931(16) 1.871(16) 2.7912(12) 169.7(15) yes
    N4A H3NA O1W 2_756 0.861(18) 2.024(17) 2.8520(14) 161.2(17) yes
    N3B H1NB O3 2_655 0.900(17) 1.755(17) 2.6483(12) 171.4(16) yes
    N4B H2NB O4 2_655 0.914(18) 2.022(18) 2.9323(13) 173.8(16) yes
    N4B H3NB O3W 1_545 0.889(18) 2.007(18) 2.8641(13) 161.6(17) yes
    N3A H1NA O2 1_545 0.942(18) 1.732(18) 2.6686(12) 172.8(17) yes
    N4A H2NA O1 1_545 0.907(18) 2.106(18) 3.0021(13) 169.4(15) yes
    O1W H1W1 O3 . 0.871(19) 1.902(19) 2.7517(12) 164.8(17) yes
    O1W H2W1 O3W 1_545 0.85(2) 1.94(2) 2.7878(14) 178(2) yes
    O2W H1W2 O1 . 0.850(18) 2.003(18) 2.8427(12) 169.8(17) yes
    O2W H2W2 O1 2_666 0.858(18) 1.987(18) 2.8434(13) 176.1(15) yes
    O3W H1W3 O2 . 0.888(17) 1.844(17) 2.7299(12) 174.8(15) yes
    O3W H2W3 O2W 1_565 0.881(18) 1.900(18) 2.7758(13) 172.1(17) yes
    C10 H10A O2W . 0.93 2.50 3.3986(15) 164 yes
