# Supplementary material for: 2-Amino-5-methyl­pyridinium 1H-pyrazole-3,5-dicarboxyl­ate trihydrate
Source: Acta Crystallogr Sect E Struct Rep Online. 2010 Oct 20;66(Pt 11):o2876–7. doi: 10.1107/S1600536810041644 (PMC3008987; doi:10.1107/S1600536810041644)
Supplement: Supplementary file 2 [file e-66-o2876-Isup2.hkl]

# 
# h,k,l, Fc-squared, Fo-squared, sigma(Fo-squared) and status flag 
# 
data_I
_shelx_title ' h100m in P-1 (100K)' 
_shelx_refln_list_code          4 
_shelx_F_calc_maximum      205.43 
_exptl_crystal_F_000       452.00 
_reflns_d_resolution_high  0.7108 
 
loop_ 
 _symmetry_equiv_pos_as_xyz 
 'x, y, z' 
 '-x, -y, -z' 
 
_cell_length_a     7.8985 
_cell_length_b     9.2195 
_cell_length_c    15.3922 
_cell_angle_alpha 101.942 
_cell_angle_beta   93.883 
_cell_angle_gamma 104.648 
 
_shelx_F_squared_multiplier     1.000 
 
loop_ 
 _refln_index_h 
 _refln_index_k 
 _refln_index_l 
 _refln_F_squared_calc 
 _refln_F_squared_meas 
 _refln_F_squared_sigma 
 _refln_observed_status 
   1   0   0     1917.78     1993.51     19.09 o 
   2   0   0     1077.96     1099.67     11.03 o 
   3   0   0        0.76        1.68      0.74 o 
   4   0   0      784.81      869.34      7.05 o 
   5   0   0       34.50       36.37      1.30 o 
   6   0   0       36.81       40.51      1.26 o 
   7   0   0        4.02        5.45      0.86 o 
   8   0   0       68.94       67.10      2.73 o 
   9   0   0       26.51       23.90      7.21 o 
  10   0   0       18.40       18.18      2.72 o 
 -10   1   0       15.98        8.49      4.56 o 
  -9   1   0       55.24       60.39      2.98 o 
  -8   1   0       10.64       12.74      2.15 o 
  -7   1   0       12.36       15.04      1.33 o 
  -6   1   0        1.02        0.81      0.44 o 
  -5   1   0      327.06      360.25      3.31 o 
  -4   1   0     1075.11     1141.56     12.55 o 
  -3   1   0      312.85      353.20      4.53 o 
  -2   1   0     1012.09     1036.69     11.57 o 
  -1   1   0     2621.17     2528.35     25.33 o 
   0   1   0     1344.43     1212.56     43.61 o 
   1   1   0     1292.99     1305.30     11.59 o 
   2   1   0      544.41      499.03      4.99 o 
   3   1   0      296.55      298.88      3.49 o 
   4   1   0       84.62      106.47      1.50 o 
   5   1   0        2.72        1.93      0.65 o 
   6   1   0        1.10        0.08      0.60 o 
   7   1   0        0.10       -0.54      0.94 o 
   8   1   0       85.82       85.28      3.61 o 
   9   1   0        6.46        7.58      2.11 o 
  10   1   0       36.10       29.02      3.55 o 
 -11   2   0        5.05        0.71      1.92 o 
 -10   2   0        4.34        1.18      1.67 o 
  -9   2   0        4.63        6.69      1.41 o 
  -8   2   0       38.97       36.83      1.98 o 
  -7   2   0      140.32      138.44      2.70 o 
  -6   2   0        1.65        0.53      0.47 o 
  -5   2   0       41.90       51.83      1.21 o 
  -4   2   0       64.70       61.59      1.21 o 
  -3   2   0        0.26       -0.27      0.23 o 
  -2   2   0        6.51        5.97      0.35 o 
  -1   2   0      416.40      387.46      5.10 o 
   0   2   0      332.68      348.07      4.04 o 
   1   2   0      309.28      288.32      3.71 o 
   2   2   0      112.21      101.24      1.56 o 
   3   2   0       39.48       47.45      1.03 o 
   4   2   0      124.37      133.33      1.77 o 
   5   2   0       16.63       16.79      0.86 o 
   6   2   0        0.41        0.34      0.91 o 
   7   2   0       12.46       12.10      1.62 o 
   8   2   0       17.34       16.11      1.91 o 
   9   2   0        9.58        7.03      2.19 o 
  10   2   0       98.20       93.11      7.98 o 
 -11   3   0        1.62        2.28      1.86 o 
 -10   3   0       24.56       27.28      2.26 o 
  -9   3   0       12.69       13.98      1.92 o 
  -8   3   0       27.88       26.65      2.02 o 
  -7   3   0       20.18       21.17      1.23 o 
  -6   3   0      560.42      580.96      6.56 o 
  -5   3   0        9.50       10.93      0.64 o 
  -4   3   0      746.59      748.13      7.25 o 
  -3   3   0       69.59       83.61      1.72 o 
  -2   3   0      875.19      907.44      9.02 o 
  -1   3   0     2088.95     2043.25     25.80 o 
   0   3   0     1262.08     1244.68     13.54 o 
   1   3   0     1802.57     1899.25     18.76 o 
   2   3   0      590.74      606.16      5.40 o 
   3   3   0       83.35       81.82      1.34 o 
   4   3   0       69.83       83.14      1.34 o 
   5   3   0      213.26      221.72      3.51 o 
   6   3   0       14.27       15.09      1.32 o 
   7   3   0       64.78       66.07      2.73 o 
   8   3   0       29.58       27.65      2.34 o 
   9   3   0       62.34       62.78      4.12 o 
 -11   4   0        0.23        1.99      1.88 o 
 -10   4   0       13.99       11.43      1.90 o 
  -9   4   0       74.04       76.33      3.08 o 
  -8   4   0       19.08       17.64      2.15 o 
  -7   4   0       18.40       20.48      1.47 o 
  -6   4   0      110.03      106.17      4.32 o 
  -5   4   0      479.97      512.51      5.32 o 
  -4   4   0      737.78      785.55      7.23 o 
  -3   4   0     1365.06     1517.37     12.98 o 
  -2   4   0       53.06       70.19      1.14 o 
  -1   4   0      408.92      405.00      4.55 o 
   0   4   0        5.67        2.83      0.43 o 
   1   4   0      129.47      135.75      2.93 o 
   2   4   0      847.38      816.46      9.20 o 
   3   4   0       78.94       82.91      2.73 o 
   4   4   0        6.20        7.68      0.68 o 
   5   4   0       15.11       18.18      1.28 o 
   6   4   0        7.89        7.58      1.20 o 
   7   4   0        2.44        4.49      1.20 o 
   8   4   0        1.50       -1.43      1.81 o 
   9   4   0       19.07       21.50      3.23 o 
 -10   5   0      288.34      279.65      8.69 o 
  -9   5   0        0.01        1.16      1.46 o 
  -8   5   0       34.70       35.75      2.47 o 
  -7   5   0      120.05      128.34      3.69 o 
  -6   5   0       64.25       60.98      2.41 o 
  -5   5   0      167.69      157.84      2.46 o 
  -4   5   0      290.57      274.98      3.36 o 
  -3   5   0      108.27      140.81      2.00 o 
  -2   5   0      101.43      104.39      1.68 o 
  -1   5   0      234.93      264.66      3.71 o 
   0   5   0       48.31       41.81      1.28 o 
   1   5   0      763.84      766.56     18.64 o 
   2   5   0      629.45      644.57      5.89 o 
   3   5   0       39.27       38.58      1.98 o 
   4   5   0      572.18      566.85      9.77 o 
   5   5   0       32.25       30.90      2.80 o 
   6   5   0        2.72        2.08      1.43 o 
   7   5   0       24.94       25.51      3.57 o 
   8   5   0        0.77        1.86      2.35 o 
 -10   6   0        5.95        4.54      1.74 o 
  -9   6   0       80.96       82.06      8.14 o 
  -8   6   0      345.08      332.61     12.19 o 
  -7   6   0        3.69        3.69      1.02 o 
  -6   6   0      124.20      131.42      3.08 o 
  -5   6   0      582.67      551.44      7.76 o 
  -4   6   0       40.70       43.26      1.17 o 
  -3   6   0       56.08       57.27      1.25 o 
  -2   6   0       11.88       10.04      0.67 o 
  -1   6   0       52.80       56.01      1.50 o 
   0   6   0      940.64      967.42     10.68 o 
   1   6   0      204.25      209.54      3.60 o 
   2   6   0       52.86       57.65      2.61 o 
   3   6   0       17.37       21.66      1.25 o 
   4   6   0       83.62       86.84      2.96 o 
   5   6   0        5.55        3.32      1.27 o 
   6   6   0       10.51       13.36      1.80 o 
   7   6   0        1.91        2.65      2.52 o 
 -10   7   0        3.11        1.62      1.80 o 
  -9   7   0        0.32       -0.35      1.42 o 
  -8   7   0       69.67       67.95      3.38 o 
  -7   7   0        0.92        1.02      0.92 o 
  -6   7   0      269.64      245.95      5.14 o 
  -5   7   0        2.25        1.54      0.85 o 
  -4   7   0     1558.63     1460.28     20.36 o 
  -3   7   0       84.46       81.92      2.11 o 
  -2   7   0        0.54        0.99      0.49 o 
  -1   7   0       21.22       19.45      1.21 o 
   0   7   0       22.12       18.28      1.97 o 
   1   7   0      377.26      372.68     11.99 o 
   2   7   0       27.11       30.78      2.32 o 
   3   7   0       55.52       60.59      3.04 o 
   4   7   0      484.57      490.76      8.22 o 
   5   7   0      181.33      176.75      4.63 o 
   6   7   0        0.45       -1.19      1.38 o 
   7   7   0       59.61       61.34      7.87 o 
 -10   8   0       19.53       20.76      3.75 o 
  -9   8   0        0.35        1.78      2.17 o 
  -8   8   0        0.09        2.07      1.23 o 
  -7   8   0      107.76       99.40      4.13 o 
  -6   8   0       30.46       30.40      2.57 o 
  -5   8   0       86.10       73.51      2.73 o 
  -4   8   0      198.25      173.90      4.22 o 
  -3   8   0     1227.79     1093.46     16.15 o 
  -2   8   0     2239.31     2130.89     34.71 o 
  -1   8   0      289.18      286.58      6.93 o 
   0   8   0       14.05       15.58      2.26 o 
   1   8   0        0.17       -0.98      0.88 o 
   2   8   0      126.71      124.76      4.18 o 
   3   8   0        0.96        0.99      1.32 o 
   4   8   0      105.53      104.30      3.60 o 
   5   8   0       80.60       83.13      3.52 o 
   6   8   0        1.91        1.59      1.58 o 
  -9   9   0        3.99        4.29      2.11 o 
  -8   9   0       49.48       46.25      4.03 o 
  -7   9   0        7.58        7.05      1.32 o 
  -6   9   0       35.25       31.39      2.30 o 
  -5   9   0       26.43       20.42      1.80 o 
  -4   9   0      150.09      139.86      3.93 o 
  -3   9   0       54.90       55.31      2.52 o 
  -2   9   0        0.50       -0.30      1.16 o 
  -1   9   0       45.71       33.72      2.73 o 
   0   9   0       85.25       87.05      4.94 o 
   1   9   0        0.03        1.14      1.10 o 
   2   9   0        0.06       -0.97      1.31 o 
   3   9   0       11.66       13.19      3.96 o 
   4   9   0       28.65       24.99      2.89 o 
   5   9   0       15.67       16.73      2.25 o 
  -8  10   0        5.00        6.07      2.39 o 
  -7  10   0        5.95        7.13      1.26 o 
  -6  10   0        5.13        3.56      1.25 o 
  -5  10   0        1.26        1.94      1.03 o 
  -4  10   0        1.83        3.23      1.07 o 
  -3  10   0        1.26        0.98      0.94 o 
  -2  10   0       85.60       72.26      2.96 o 
  -1  10   0       54.60       56.13      3.35 o 
   0  10   0       66.07       66.81      3.50 o 
   1  10   0        5.73        7.39      2.65 o 
   2  10   0       14.58       14.97      2.51 o 
   3  10   0        3.83        6.37      1.87 o 
   4  10   0        7.41        3.97      2.05 o 
  -7  11   0       21.45       26.20      2.14 o 
  -6  11   0        2.57        1.48      1.24 o 
  -5  11   0       14.41       14.86      1.82 o 
  -4  11   0       19.04       17.71      3.64 o 
  -3  11   0       89.99       95.29      3.61 o 
  -2  11   0      266.37      283.56      6.77 o 
  -1  11   0       61.25       68.11      3.95 o 
   0  11   0        5.44        4.59      1.48 o 
   1  11   0        3.69        5.59      3.02 o 
   2  11   0        4.34        1.17      2.98 o 
  -6  12   0      206.65      229.74      6.15 o 
  -5  12   0       29.17       38.75      2.87 o 
  -4  12   0       58.07       64.40      3.34 o 
  -3  12   0        0.32        0.61      1.02 o 
  -2  12   0       32.08       31.39      2.68 o 
  -1  12   0        1.13        2.37      1.24 o 
   0  12   0       70.99       80.45      7.33 o 
   0 -12   1       24.55       10.95      3.88 o 
   1 -12   1       18.28       21.96      3.44 o 
   2 -12   1        8.01        7.21      2.03 o 
   3 -12   1       22.51       27.77      2.41 o 
   4 -12   1        5.84        6.17      1.48 o 
   5 -12   1        0.02        0.61      1.20 o 
   6 -12   1        9.71       11.92      1.79 o 
  -2 -11   1       19.95       14.80      4.11 o 
  -1 -11   1       90.45       95.85      4.70 o 
   0 -11   1       35.20       31.76      3.13 o 
   1 -11   1        1.57        4.81      1.46 o 
   2 -11   1        1.67        1.03      1.01 o 
   3 -11   1        0.24       -0.45      0.93 o 
   4 -11   1       41.21       33.81      2.30 o 
   5 -11   1       47.05       52.50      4.20 o 
   6 -11   1       15.12       17.75      1.91 o 
   7 -11   1      141.14      159.25      4.37 o 
   8 -11   1      108.64      108.43      4.24 o 
  -4 -10   1        7.24        5.73      2.10 o 
  -3 -10   1        2.56        3.75      1.62 o 
  -2 -10   1       33.47       29.98      9.50 o 
  -1 -10   1       56.58       56.00      3.56 o 
   0 -10   1       84.02       81.45      3.90 o 
   1 -10   1       27.61       24.57      2.47 o 
   2 -10   1       40.39       29.92      2.52 o 
   3 -10   1       11.68       10.48      1.43 o 
   4 -10   1        3.43        3.12      1.00 o 
   5 -10   1        1.65        1.57      0.96 o 
   6 -10   1       25.46       21.16      1.97 o 
   7 -10   1        6.77       11.76      2.16 o 
   8 -10   1        9.51       10.35      1.68 o 
   9 -10   1       68.59       80.80      5.61 o 
  -5  -9   1        0.01       -0.50      1.49 o 
  -4  -9   1        7.79        5.11      1.93 o 
  -3  -9   1       89.32       94.39      4.03 o 
  -1  -9   1       13.68       11.63      1.71 o 
   0  -9   1     1185.39     1134.84     20.70 o 
   1  -9   1      320.44      287.00      7.19 o 
   2  -9   1       19.01       20.94      1.99 o 
   3  -9   1      116.45       88.22      4.01 o 
   4  -9   1       67.95       58.50      2.41 o 
   5  -9   1       58.09       47.34      3.83 o 
   6  -9   1        0.24       -0.33      0.89 o 
   7  -9   1       10.86       11.77      1.40 o 
   8  -9   1        0.17        0.44      1.67 o 
   9  -9   1       13.87       13.38      2.85 o 
  -6  -8   1        2.74        2.04      1.68 o 
  -5  -8   1        6.91       10.95      1.86 o 
  -4  -8   1      167.08      170.14      5.56 o 
  -3  -8   1        0.30        0.38      1.22 o 
  -2  -8   1      109.06       65.45      4.38 o 
  -1  -8   1        0.63        1.21      1.00 o 
   0  -8   1       45.68       45.79      2.74 o 
   1  -8   1      211.18      189.38      4.35 o 
   2  -8   1      986.71      972.59     17.12 o 
   3  -8   1      573.88      503.67      8.48 o 
   4  -8   1      580.07      544.56      9.05 o 
   5  -8   1      309.96      283.28      5.76 o 
   6  -8   1       22.96       17.90      1.40 o 
   7  -8   1       11.09       11.11      1.88 o 
   8  -8   1       23.80       23.90      2.31 o 
   9  -8   1       39.82       37.46      3.55 o 
  10  -8   1       19.11       12.89      2.30 o 
  -7  -7   1        4.74        4.22      2.07 o 
  -6  -7   1        3.28        1.62      1.51 o 
  -5  -7   1      228.86      231.86      5.40 o 
  -4  -7   1      231.76      230.07      5.08 o 
  -3  -7   1      198.10      190.80      5.24 o 
  -2  -7   1       70.85       68.55      4.57 o 
  -1  -7   1       20.06       17.84      1.24 o 
   0  -7   1        0.14        0.92      0.74 o 
   1  -7   1      111.91      105.61      1.94 o 
   2  -7   1       69.43       79.20      1.64 o 
   3  -7   1       44.85       27.71      0.94 o 
   4  -7   1      123.49      126.10      2.09 o 
   5  -7   1       31.10       31.81      1.88 o 
   6  -7   1       51.86       48.76      3.11 o 
   7  -7   1       98.53       92.83      3.61 o 
   8  -7   1        0.14        1.49      0.94 o 
   9  -7   1        8.50        5.57      1.79 o 
  10  -7   1        2.26        2.99      1.57 o 
  -8  -6   1        0.64       -4.46      3.39 o 
  -7  -6   1        0.34        0.73      1.64 o 
  -6  -6   1      162.13      166.13      6.25 o 
  -5  -6   1       35.47       41.52      2.53 o 
  -4  -6   1       43.43       44.01      2.35 o 
  -3  -6   1       50.20       53.52      1.96 o 
  -2  -6   1      195.67      187.20      3.87 o 
  -1  -6   1       41.11       53.27      1.46 o 
   0  -6   1       66.29       82.01      1.69 o 
   1  -6   1      106.65      120.42      2.18 o 
   2  -6   1       50.26       48.22      0.99 o 
   3  -6   1      328.02      325.91      3.39 o 
   4  -6   1        0.10        0.75      0.36 o 
   5  -6   1      412.66      402.93      4.82 o 
   6  -6   1      295.64      303.68      5.58 o 
   7  -6   1      182.89      184.35      4.46 o 
   8  -6   1       42.90       35.10      2.85 o 
   9  -6   1       10.33        6.07      1.68 o 
  10  -6   1      114.72      113.15      5.17 o 
  -8  -5   1       32.17       30.10      3.41 o 
  -7  -5   1        5.23        2.23      1.55 o 
  -6  -5   1        4.46        6.64      1.39 o 
  -5  -5   1        1.00       -0.03      0.74 o 
  -4  -5   1      192.78      187.42      3.70 o 
  -3  -5   1        1.58        0.56      0.65 o 
  -2  -5   1        6.48        9.53      0.77 o 
  -1  -5   1     1622.38     1694.93     16.29 o 
   0  -5   1        1.21        0.62      0.34 o 
   1  -5   1      276.63      284.62      3.45 o 
   2  -5   1       18.39       20.80      0.78 o 
   3  -5   1      750.79      808.29      7.23 o 
   4  -5   1        0.52        0.32      0.32 o 
   5  -5   1      601.28      585.71      5.89 o 
   6  -5   1      239.81      236.61      3.49 o 
   7  -5   1      241.33      243.86      4.68 o 
   8  -5   1      120.94      120.23      3.40 o 
   9  -5   1        1.50        1.08      1.11 o 
  10  -5   1       14.80       15.15      3.24 o 
  -9  -4   1        1.11        2.28      2.29 o 
  -8  -4   1        2.62        0.38      2.06 o 
  -7  -4   1        0.00       -0.82      1.02 o 
  -6  -4   1       26.57       26.54      1.45 o 
  -5  -4   1      576.42      579.35      6.16 o 
  -4  -4   1       15.58       17.37      0.92 o 
  -3  -4   1       73.36       78.79      1.54 o 
  -2  -4   1       89.91       92.26      1.44 o 
  -1  -4   1        0.44        0.10      0.29 o 
   0  -4   1       85.71       84.34      1.42 o 
   1  -4   1     1517.88     1658.19     18.38 o 
   2  -4   1       68.28       83.47      1.42 o 
   3  -4   1       51.45       55.26      0.95 o 
   4  -4   1     1535.74     1678.26     15.10 o 
   5  -4   1       30.52       35.27      1.18 o 
   6  -4   1        0.87        1.13      0.51 o 
   7  -4   1       42.72       51.77      2.09 o 
   8  -4   1       75.72       85.33      3.35 o 
   9  -4   1        0.13       -0.17      1.21 o 
  10  -4   1        0.01        1.07      1.28 o 
  11  -4   1        5.69        9.25      1.93 o 
  -9  -3   1        5.41        5.10      1.72 o 
  -8  -3   1       26.28       26.73      2.31 o 
  -7  -3   1       85.39       89.17      2.90 o 
  -6  -3   1      135.24      138.17      2.80 o 
  -5  -3   1     1050.03     1077.20     10.37 o 
  -4  -3   1       21.08       19.08      0.76 o 
  -3  -3   1      322.34      367.18      3.51 o 
  -2  -3   1      594.74      597.31      6.18 o 
  -1  -3   1       35.71       36.92      1.93 o 
   0  -3   1        3.97        4.99      1.18 o 
   1  -3   1       95.16       89.08      3.37 o 
   2  -3   1        1.26        1.21      0.29 o 
   3  -3   1      104.05       83.98      1.30 o 
   4  -3   1      177.63      167.38      2.12 o 
   5  -3   1      698.68      702.08      9.01 o 
   6  -3   1      557.90      546.48      6.86 o 
   7  -3   1        0.43        0.84      0.69 o 
   8  -3   1        0.33        0.25      0.82 o 
   9  -3   1       29.69       28.78      2.43 o 
  10  -3   1       12.64       12.18      1.80 o 
  11  -3   1        0.04        1.26      1.85 o 
 -10  -2   1       12.06       11.85      2.73 o 
  -9  -2   1        0.02        0.84      1.41 o 
  -8  -2   1        0.59        2.56      1.55 o 
  -7  -2   1       17.94       18.94      1.61 o 
  -6  -2   1      166.22      179.62      3.46 o 
  -5  -2   1      167.92      164.45      2.17 o 
  -4  -2   1       44.43       40.39      0.97 o 
  -3  -2   1      266.62      284.93      2.68 o 
  -2  -2   1       23.72       23.59      0.73 o 
  -1  -2   1     1318.09     1414.05     14.31 o 
   0  -2   1     1329.29     1306.87     20.58 o 
   1  -2   1      328.71      298.87      7.79 o 
   2  -2   1      158.82      151.36      1.93 o 
   3  -2   1      725.73      711.75      6.75 o 
   4  -2   1       33.36       42.25      1.37 o 
   5  -2   1      182.32      186.96      2.74 o 
   6  -2   1       75.81       96.47      2.02 o 
   7  -2   1      276.95      287.66      4.22 o 
   8  -2   1        2.39        2.04      1.02 o 
   9  -2   1        0.21        0.81      1.06 o 
  10  -2   1       15.19       14.44      1.94 o 
 -10  -1   1       33.61       30.68      3.52 o 
  -9  -1   1       30.20       30.15      2.33 o 
  -8  -1   1        6.86        7.87      1.50 o 
  -7  -1   1        0.03       -0.08      0.88 o 
  -6  -1   1      309.29      325.49      4.19 o 
  -5  -1   1     1021.22     1032.98      8.56 o 
  -4  -1   1     4494.34     4865.29     33.62 o 
  -3  -1   1      300.30      301.78      3.52 o 
  -2  -1   1    25420.78    25963.41    229.13 o 
  -1  -1   1     1631.05     1771.35     15.78 o 
   0  -1   1      500.19      456.05     29.53 o 
   1  -1   1     1338.76     1330.86     16.87 o 
   2  -1   1     1801.22     1867.12     23.48 o 
   3  -1   1     1428.58     1434.48     19.26 o 
   4  -1   1      739.36      734.16      7.47 o 
   5  -1   1       61.52       67.30      1.46 o 
   6  -1   1        8.93        7.65      0.82 o 
   7  -1   1      848.08      870.78     10.66 o 
   8  -1   1       21.78       20.71      1.85 o 
   9  -1   1       52.33       54.63      2.79 o 
  10  -1   1        0.05       -0.95      3.02 o 
 -10   0   1        0.22       -1.55      1.33 o 
  -9   0   1      262.79      266.44      8.00 o 
  -8   0   1       23.45       25.24      1.89 o 
  -7   0   1       62.34       68.16      1.80 o 
  -6   0   1        2.48        5.02      0.66 o 
  -5   0   1      310.23      341.19      3.47 o 
  -4   0   1      190.51      198.41      2.22 o 
  -3   0   1       82.80       92.94      1.51 o 
  -2   0   1     5193.41     5321.88     48.50 o 
  -1   0   1      646.44      680.74      5.88 o 
   1   0   1       21.18       11.68      0.55 o 
   2   0   1    10641.30    10845.64    117.29 o 
   3   0   1     1503.49     1470.45     14.87 o 
   4   0   1      226.60      215.88      2.35 o 
   5   0   1        0.83        1.61      0.48 o 
   6   0   1      360.55      348.27      4.21 o 
   7   0   1      229.68      235.85      4.18 o 
   8   0   1       53.44       48.57      4.47 o 
   9   0   1       14.45       12.45      2.38 o 
  10   0   1        0.25        1.05      1.81 o 
 -10   1   1       14.88       10.56      4.47 o 
  -9   1   1       27.92       27.22      3.09 o 
  -8   1   1       34.60       38.44      2.07 o 
  -7   1   1       32.76       36.51      1.67 o 
  -6   1   1       92.34       96.33      1.70 o 
  -5   1   1      391.50      378.04      3.45 o 
  -4   1   1      122.38      133.62      1.92 o 
  -3   1   1     1812.73     1806.54     16.25 o 
  -2   1   1       51.60       62.55      1.09 o 
  -1   1   1      647.77      598.55      6.70 o 
   0   1   1       88.49       78.65      0.97 o 
   1   1   1     2714.92     2571.82     42.54 o 
   2   1   1     1182.70     1258.04     12.71 o 
   3   1   1      512.89      492.35      5.35 o 
   4   1   1      225.97      251.43      2.92 o 
   5   1   1      106.14      106.07      1.71 o 
   6   1   1        0.57        1.05      0.64 o 
   7   1   1        1.00        2.71      1.88 o 
   8   1   1       12.58       18.04      1.87 o 
   9   1   1        5.22        7.27      3.81 o 
  10   1   1       30.86       28.06      6.13 o 
 -11   2   1       16.91       16.15      2.94 o 
 -10   2   1        7.63        5.11      1.82 o 
  -9   2   1        8.22        6.18      1.34 o 
  -8   2   1      197.04      194.11      3.97 o 
  -7   2   1      144.08      146.73      2.59 o 
  -6   2   1        0.32        0.51      0.49 o 
  -5   2   1        6.03        5.03      0.56 o 
  -4   2   1        4.94        9.83      0.59 o 
  -3   2   1      122.30      116.06      1.59 o 
  -2   2   1      206.00      204.90      2.45 o 
  -1   2   1      102.43      119.56      1.64 o 
   0   2   1     1454.90     1456.42     15.92 o 
   1   2   1     2251.25     2320.15     25.13 o 
   2   2   1      279.24      305.60      3.44 o 
   3   2   1     3891.24     3976.09     30.40 o 
   4   2   1       11.12       12.28      0.70 o 
   5   2   1      116.80      115.36      2.54 o 
   6   2   1        1.02        1.16      1.10 o 
   7   2   1      148.14      149.00      4.13 o 
   8   2   1        1.14        0.24      1.32 o 
   9   2   1       13.56       16.97      2.07 o 
 -11   3   1       11.77       14.22      3.74 o 
 -10   3   1       47.70       46.78      2.87 o 
  -9   3   1       52.75       61.10      2.78 o 
  -8   3   1        0.30       -0.31      0.76 o 
  -7   3   1       14.04       18.89      1.08 o 
  -6   3   1      265.34      277.95      3.84 o 
  -5   3   1        9.05       12.17      0.70 o 
  -4   3   1       34.54       26.19      0.73 o 
  -3   3   1        4.65        5.23      0.40 o 
  -2   3   1       25.77       20.50      0.70 o 
  -1   3   1       91.14       82.42      1.63 o 
   0   3   1      642.66      637.47      6.44 o 
   1   3   1        2.76        3.59      0.48 o 
   2   3   1      375.90      374.17      3.64 o 
   3   3   1     1177.78     1244.35      9.81 o 
   4   3   1       19.15       20.32      0.89 o 
   5   3   1      482.61      501.00      7.50 o 
   6   3   1       33.73       34.59      2.27 o 
   7   3   1       30.42       33.68      2.41 o 
   8   3   1        9.09        8.32      1.67 o 
   9   3   1        2.14        1.33      1.59 o 
 -11   4   1        5.56        5.57      1.79 o 
 -10   4   1       52.61       57.02      3.64 o 
  -9   4   1      173.86      183.47      5.02 o 
  -8   4   1        0.57        1.08      1.31 o 
  -7   4   1      275.41      267.03      4.45 o 
  -6   4   1       20.97       20.74      1.09 o 
  -5   4   1      164.38      159.93      2.12 o 
  -4   4   1      302.50      315.42      3.86 o 
  -3   4   1     2037.15     2195.17     20.07 o 
  -2   4   1       16.33       12.74      0.61 o 
  -1   4   1      318.05      339.51      4.49 o 
   0   4   1      865.35      931.49      8.74 o 
   1   4   1       17.47       18.10      0.66 o 
   2   4   1     1974.42     2017.27     19.04 o 
   3   4   1      146.13      134.38      1.96 o 
   4   4   1        2.68        3.48      0.87 o 
   5   4   1       35.54       38.22      1.80 o 
   6   4   1       25.24       23.46      1.70 o 
   7   4   1        1.70        1.16      1.36 o 
   8   4   1        3.95        4.81      1.60 o 
   9   4   1        0.06        1.00      2.03 o 
 -11   5   1        1.13        0.44      1.43 o 
 -10   5   1       96.22       88.27      5.18 o 
  -9   5   1      154.90      155.45      5.80 o 
  -8   5   1       93.17      103.91      4.38 o 
  -7   5   1      566.02      575.69      8.45 o 
  -6   5   1       16.06       19.31      1.37 o 
  -5   5   1      437.79      459.74      7.80 o 
  -4   5   1        5.75        5.57      0.55 o 
  -3   5   1       38.40       41.29      1.79 o 
  -2   5   1       45.84       40.69      1.31 o 
  -1   5   1     1589.82     1749.64     19.66 o 
   0   5   1        1.28        0.73      0.34 o 
   1   5   1       94.07      105.67      1.86 o 
   2   5   1       46.77       45.84      1.23 o 
   3   5   1      182.24      181.16      4.19 o 
   4   5   1       57.92       61.09      2.46 o 
   5   5   1        7.90        8.76      2.23 o 
   6   5   1        0.11        1.09      1.73 o 
   7   5   1       28.96       29.33      3.31 o 
   8   5   1       15.63       13.68      2.93 o 
 -10   6   1        0.29        0.14      1.44 o 
  -9   6   1      150.99      152.32      5.71 o 
  -8   6   1       21.33       16.87      3.06 o 
  -7   6   1       65.48       67.06      4.62 o 
  -6   6   1      509.45      510.04      7.36 o 
  -5   6   1       70.97       70.53      2.97 o 
  -4   6   1        0.04       -0.23      0.61 o 
  -3   6   1       53.31       41.55      1.12 o 
  -2   6   1       31.02       39.63      1.51 o 
  -1   6   1       13.22        8.16      0.79 o 
   0   6   1      487.51      490.59      5.96 o 
   1   6   1       25.07       26.66      1.24 o 
   2   6   1       22.96       26.24      2.07 o 
   3   6   1      655.42      666.25      8.34 o 
   4   6   1        0.00       -0.51      1.05 o 
   5   6   1       15.94       17.43      1.87 o 
   6   6   1       13.52       15.54      2.47 o 
   7   6   1       17.07       20.55      3.17 o 
 -10   7   1        3.40        3.79      1.72 o 
  -9   7   1        1.05        0.60      1.49 o 
  -8   7   1      150.94      152.92      4.41 o 
  -7   7   1      277.80      271.03      5.88 o 
  -6   7   1      366.09      356.72      7.13 o 
  -5   7   1        2.55        3.12      0.99 o 
  -4   7   1     1522.77     1413.81     19.98 o 
  -3   7   1      268.93      239.95      5.03 o 
  -2   7   1      145.15      134.04      4.38 o 
  -1   7   1      142.11      130.51      7.26 o 
   0   7   1      629.80      597.85      8.33 o 
   1   7   1      128.56       82.26      5.62 o 
   2   7   1      297.50      288.00      6.40 o 
   3   7   1       68.93       71.31      2.75 o 
   4   7   1      107.40      108.22      3.54 o 
   5   7   1       23.43       24.28      2.22 o 
   6   7   1       16.44       14.32      2.40 o 
   7   7   1       40.96       31.03      6.61 o 
 -10   8   1        1.34        1.29      1.93 o 
  -9   8   1        3.23        1.06      1.24 o 
  -8   8   1        7.06        6.25      1.31 o 
  -7   8   1        1.83        1.76      0.78 o 
  -6   8   1       16.74       17.66      2.10 o 
  -5   8   1      645.13      559.28      9.74 o 
  -4   8   1        0.57        0.77      1.50 o 
  -3   8   1        0.40        1.34      0.86 o 
  -2   8   1      539.17      485.80      8.65 o 
  -1   8   1       58.99       50.37      1.79 o 
   0   8   1       27.19       25.45      2.37 o 
   2   8   1        3.83        4.20      1.86 o 
   3   8   1       48.37       49.29      4.46 o 
   4   8   1       33.91       38.57      2.60 o 
   5   8   1       20.12       23.49      2.38 o 
   6   8   1       60.50       60.01      4.16 o 
  -9   9   1        1.90        3.20      2.80 o 
  -8   9   1        0.35        1.10      1.28 o 
  -7   9   1        6.11        4.94      3.58 o 
  -6   9   1       39.56       26.94      2.53 o 
  -5   9   1        3.39        6.65      1.25 o 
  -4   9   1       28.17       33.26      2.85 o 
  -3   9   1        0.39        1.30      0.88 o 
  -2   9   1        2.01       -0.56      0.84 o 
  -1   9   1        5.23        4.46      1.37 o 
   0   9   1       13.53       11.75      1.93 o 
   1   9   1       25.42        6.87      2.31 o 
   2   9   1       83.00       81.60      3.69 o 
   3   9   1       32.48       34.42      3.03 o 
   4   9   1       17.43       15.43      3.42 o 
   5   9   1       28.31       29.89      2.69 o 
  -8  10   1       24.53       28.74      3.81 o 
  -7  10   1       16.37       15.54      2.74 o 
  -6  10   1       11.33        9.33      2.44 o 
  -5  10   1       21.11       25.68      2.19 o 
  -4  10   1       46.21       41.40      2.45 o 
  -3  10   1        4.51       10.26      1.87 o 
  -2  10   1       10.65        6.91      1.44 o 
  -1  10   1       77.32       80.41      3.78 o 
   0  10   1        2.35        1.51      2.61 o 
   1  10   1       17.46       18.16      3.92 o 
   2  10   1       27.22       27.05      3.17 o 
   3  10   1       43.25       48.98      4.38 o 
  -7  11   1       32.57       32.08      2.42 o 
  -6  11   1       47.27       47.32      6.02 o 
  -5  11   1       16.83       16.62      2.01 o 
  -4  11   1        0.81        1.38      1.77 o 
  -3  11   1        1.31        2.90      1.18 o 
  -2  11   1       39.64       35.02      3.49 o 
  -1  11   1       45.61       48.56      2.98 o 
   0  11   1        0.10        2.52      1.34 o 
   1  11   1       89.20      101.20      8.13 o 
   2  11   1       15.06       16.90      2.91 o 
  -6  12   1      156.10      185.76      5.86 o 
  -5  12   1        3.14        2.82      1.43 o 
  -4  12   1       20.58       22.87      2.37 o 
  -3  12   1        1.56        2.87      1.30 o 
  -2  12   1       78.87       81.89      4.16 o 
  -1  12   1        0.15       -0.73      1.64 o 
   0  12   1      246.30      256.72      7.15 o 
  -1 -12   2       31.49       36.38      6.07 o 
   0 -12   2       99.94      105.96      4.93 o 
   1 -12   2       44.52       43.49      3.56 o 
   2 -12   2        0.18        0.00      0.87 o 
   3 -12   2        0.22        0.44      1.11 o 
   4 -12   2       58.03       66.24      3.20 o 
   5 -12   2       93.39      109.29      5.07 o 
   6 -12   2      238.61      257.93      6.29 o 
  -3 -11   2        6.84        4.60      1.88 o 
  -2 -11   2        8.77        9.62      2.89 o 
  -1 -11   2       56.09       62.77      3.82 o 
   0 -11   2        7.08        8.75      1.93 o 
   1 -11   2        0.21       -0.19      1.13 o 
   2 -11   2        0.18       -0.89      1.00 o 
   3 -11   2        2.02        2.02      1.15 o 
   4 -11   2       13.68       11.05      1.49 o 
   5 -11   2       11.54       11.77      1.56 o 
   6 -11   2        0.33       -0.19      1.03 o 
   7 -11   2        9.06       13.42      3.43 o 
   8 -11   2        1.73       -0.60      0.86 o 
  -4 -10   2       35.20       32.37      3.26 o 
  -3 -10   2        5.10        4.59      1.70 o 
  -2 -10   2      239.42      239.52      8.66 o 
  -1 -10   2       72.20       77.44      3.37 o 
   0 -10   2       13.30       12.63      1.93 o 
   1 -10   2       69.27       62.16      3.16 o 
   2 -10   2        5.58        4.49      1.26 o 
   3 -10   2       36.74       31.80      5.04 o 
   4 -10   2       35.07       25.68      1.87 o 
   5 -10   2        1.54        2.54      1.51 o 
   6 -10   2       10.52        8.28      1.24 o 
   7 -10   2        0.31        0.29      0.72 o 
   8 -10   2        9.02        8.68      2.50 o 
   9 -10   2       52.13       56.31      4.74 o 
  -5  -9   2        7.33        8.04      3.65 o 
  -4  -9   2      101.74      111.03      6.41 o 
  -3  -9   2        5.28        3.09      3.18 o 
  -2  -9   2        4.82        8.42      1.58 o 
  -1  -9   2      500.77      472.51      9.08 o 
   0  -9   2     1436.07     1451.57     21.25 o 
   1  -9   2      146.67      134.50      4.37 o 
   2  -9   2      552.00      534.13     10.73 o 
   3  -9   2      253.16      203.86      4.58 o 
   4  -9   2        1.52        1.32      1.03 o 
   5  -9   2        0.04       -0.35      0.82 o 
   6  -9   2        0.11        0.74      0.94 o 
   7  -9   2       66.09       59.13      3.16 o 
   8  -9   2       85.06       88.54      5.36 o 
   9  -9   2        4.34        6.70      2.39 o 
  -6  -8   2       97.52      103.97      4.03 o 
  -5  -8   2       13.83       11.06      1.93 o 
  -4  -8   2        2.16        1.15      1.44 o 
  -3  -8   2      148.54      163.99      5.08 o 
  -2  -8   2       28.57       27.38      2.30 o 
  -1  -8   2       40.02       42.18      3.90 o 
   0  -8   2       16.00       17.34      2.63 o 
   1  -8   2      267.04      229.45      4.31 o 
   2  -8   2      607.23      580.18      7.75 o 
   3  -8   2      192.65      196.82      3.59 o 
   4  -8   2       97.56       77.27      3.93 o 
   5  -8   2       17.97       15.03      1.43 o 
   6  -8   2       48.16       42.29      2.03 o 
   7  -8   2        0.01        1.00      0.83 o 
   8  -8   2        1.30        0.85      0.88 o 
   9  -8   2       33.81       39.82      3.96 o 
  10  -8   2        3.74        0.71      1.31 o 
  -7  -7   2       15.59       12.32      3.11 o 
  -6  -7   2       77.72       75.85      3.36 o 
  -5  -7   2      133.74      147.95      4.24 o 
  -4  -7   2        7.59        6.15      1.15 o 
  -3  -7   2        8.94       10.21      1.31 o 
  -2  -7   2      392.60      375.60      7.58 o 
  -1  -7   2        9.36       10.94      0.89 o 
   0  -7   2       37.94       30.83      1.59 o 
   1  -7   2       68.60       79.19      1.59 o 
   2  -7   2        3.95        3.50      0.40 o 
   3  -7   2      672.70      671.65      6.22 o 
   4  -7   2       19.96       19.88      0.77 o 
   5  -7   2        2.11        1.66      0.51 o 
   6  -7   2      113.25      113.28      4.11 o 
   7  -7   2      300.78      294.24      7.02 o 
   8  -7   2      107.29      102.32      4.04 o 
   9  -7   2        1.51        2.48      1.52 o 
  10  -7   2       14.64       16.17      3.42 o 
  -8  -6   2        5.59        8.06      2.74 o 
  -7  -6   2        5.97        4.03      2.15 o 
  -6  -6   2       66.01       70.69      3.09 o 
  -5  -6   2        0.85        1.79      0.98 o 
  -4  -6   2      184.96      186.82      3.78 o 
  -3  -6   2        8.40        9.67      1.81 o 
  -2  -6   2       23.99       30.84      1.61 o 
  -1  -6   2       91.16       95.86      1.74 o 
   0  -6   2      155.04      157.05      2.18 o 
   1  -6   2      150.15      139.69      1.72 o 
   2  -6   2      288.03      285.21      3.38 o 
   3  -6   2      411.26      393.49      4.22 o 
   4  -6   2       63.12       74.83      1.23 o 
   5  -6   2       78.69       77.38      1.58 o 
   6  -6   2      492.88      500.96      5.93 o 
   7  -6   2       72.03       69.42      2.67 o 
   8  -6   2      361.44      348.61     11.25 o 
   9  -6   2       16.81       14.24      3.09 o 
  10  -6   2       81.92       78.07      4.33 o 
  -8  -5   2        0.20        0.61      2.90 o 
  -7  -5   2      103.62      100.82      5.92 o 
  -6  -5   2        2.70        1.82      1.28 o 
  -5  -5   2       89.58       96.53      2.78 o 
  -4  -5   2      211.69      202.89      4.15 o 
  -3  -5   2      361.96      355.64      5.91 o 
  -2  -5   2       36.25       34.90      1.23 o 
  -1  -5   2      209.86      207.20      2.68 o 
   0  -5   2      381.14      408.67      4.13 o 
   1  -5   2     1007.56     1145.81     10.46 o 
   2  -5   2     2040.68     2261.41     37.31 o 
   3  -5   2      203.05      221.72      3.17 o 
   4  -5   2       78.63       83.47      1.34 o 
   5  -5   2       62.04       50.69      1.36 o 
   6  -5   2       14.77       15.23      1.20 o 
   7  -5   2        3.37        4.03      0.94 o 
   8  -5   2      313.22      310.85      5.90 o 
   9  -5   2        5.00        5.13      1.23 o 
  10  -5   2        3.56        0.98      1.62 o 
  -9  -4   2       10.95        9.95      2.72 o 
  -8  -4   2       16.46       15.60      3.87 o 
  -7  -4   2      233.30      224.78      5.99 o 
  -6  -4   2        1.43        1.81      0.78 o 
  -5  -4   2       37.58       38.07      1.30 o 
  -4  -4   2      379.48      393.16      5.14 o 
  -3  -4   2      259.03      257.47      3.83 o 
  -2  -4   2      132.52      133.33      2.00 o 
  -1  -4   2      420.72      425.65      4.64 o 
   0  -4   2      417.80      457.19      5.08 o 
   1  -4   2     1595.62     1858.26     30.68 o 
   2  -4   2      510.95      529.64     13.99 o 
   3  -4   2      356.96      390.68      4.25 o 
   4  -4   2     1130.09     1202.91     10.58 o 
   5  -4   2        3.38        6.96      0.74 o 
   6  -4   2        1.73        1.14      0.87 o 
   7  -4   2       71.18       70.90      2.42 o 
   8  -4   2        2.55        1.50      1.16 o 
   9  -4   2        3.04        2.03      1.32 o 
  10  -4   2       49.89       46.56      2.83 o 
  -9  -3   2       31.47       31.56      2.58 o 
  -8  -3   2        0.49        0.20      1.21 o 
  -7  -3   2       12.78       15.29      1.80 o 
  -6  -3   2        1.37        0.48      1.27 o 
  -5  -3   2        0.20       -1.04      0.52 o 
  -4  -3   2       60.88       70.87      1.22 o 
  -3  -3   2      478.69      511.82      4.83 o 
  -2  -3   2      175.89      188.22      2.30 o 
  -1  -3   2      105.69       93.60      2.07 o 
   0  -3   2      268.43      270.79      4.43 o 
   1  -3   2      185.71      164.05      5.35 o 
   2  -3   2      460.66      445.62     11.87 o 
   3  -3   2      294.34      343.60      3.60 o 
   4  -3   2       22.61       29.43      0.69 o 
   5  -3   2       82.74       81.71      1.98 o 
   6  -3   2        0.73        0.92      0.97 o 
   7  -3   2        0.74        0.78      0.85 o 
   8  -3   2        0.08        0.82      0.93 o 
   9  -3   2        2.30        2.04      1.09 o 
  10  -3   2        1.91        0.84      1.30 o 
 -10  -2   2        0.14        2.32      1.61 o 
  -9  -2   2       16.08       16.35      2.04 o 
  -8  -2   2       41.51       38.17      2.28 o 
  -7  -2   2       60.98       61.00      2.42 o 
  -6  -2   2      595.81      613.52      7.89 o 
  -5  -2   2      183.80      178.88      2.28 o 
  -4  -2   2     4573.73     4755.52     31.31 o 
  -3  -2   2     2266.06     2444.69     17.20 o 
  -2  -2   2      104.41       99.74      1.53 o 
  -1  -2   2      149.05      143.48      5.30 o 
   0  -2   2      685.30      676.14      8.80 o 
   1  -2   2     1816.87     1842.97     42.46 o 
   2  -2   2      196.22      185.52      8.21 o 
   3  -2   2      953.79     1063.33      9.76 o 
   4  -2   2      216.35      184.59      2.49 o 
   5  -2   2       23.90       29.28      1.52 o 
   6  -2   2        4.12        3.37      0.64 o 
   7  -2   2      164.48      169.57      3.45 o 
   8  -2   2       42.55       42.28      2.09 o 
   9  -2   2       24.27       25.78      2.11 o 
  10  -2   2        2.32        1.04      1.34 o 
 -10  -1   2        5.90        5.58      3.10 o 
  -9  -1   2        1.53        3.51      1.43 o 
  -8  -1   2       12.57       14.29      1.66 o 
  -7  -1   2      247.18      254.70      4.80 o 
  -6  -1   2      165.24      170.49      2.65 o 
  -5  -1   2      452.13      469.52      3.90 o 
  -4  -1   2     1142.55     1190.67      8.96 o 
  -3  -1   2     1369.98     1376.51     12.81 o 
  -2  -1   2    42200.03    40516.35    450.81 o 
  -1  -1   2      271.31      263.66      3.91 o 
   0  -1   2     6499.88     5908.31    219.26 o 
   1  -1   2        0.59       -0.50      0.25 o 
   2  -1   2        4.50        2.76      0.52 o 
   3  -1   2      450.78      434.36      6.46 o 
   4  -1   2      365.41      328.23      4.94 o 
   5  -1   2        1.13        0.32      0.46 o 
   6  -1   2      249.78      260.54      3.79 o 
   7  -1   2        0.00       -0.65      0.71 o 
   8  -1   2        0.62        1.07      0.93 o 
   9  -1   2       59.74       62.54      3.08 o 
  10  -1   2        2.93        5.84      2.29 o 
 -10   0   2       21.32       18.05      2.72 o 
  -9   0   2       44.36       52.75      3.77 o 
  -8   0   2       53.23       53.42      2.74 o 
  -7   0   2       19.20       23.57      1.38 o 
  -6   0   2       87.65       87.92      1.64 o 
  -5   0   2       83.88       83.83      1.39 o 
  -4   0   2      181.44      203.80      1.96 o 
  -3   0   2      395.59      435.31      4.28 o 
  -2   0   2    11819.42    11542.65     95.37 o 
  -1   0   2      109.84      103.66      1.52 o 
   0   0   2      547.26      508.45      5.82 o 
   1   0   2       78.42       64.92      1.37 o 
   2   0   2      737.62      670.81      9.23 o 
   3   0   2       92.68      105.97      2.16 o 
   4   0   2        0.04       -0.18      0.34 o 
   5   0   2       67.39       68.34      1.50 o 
   6   0   2       13.23       12.81      1.02 o 
   7   0   2       26.35       25.58      1.33 o 
   8   0   2        2.94        1.48      1.09 o 
   9   0   2       11.00       11.39      7.01 o 
  10   0   2      104.86      110.55      5.48 o 
 -10   1   2       25.81       29.35      3.24 o 
  -9   1   2      167.38      167.18      6.16 o 
  -8   1   2       41.43       43.36      1.95 o 
  -7   1   2       72.20       72.05      1.71 o 
  -6   1   2      153.02      170.89      2.38 o 
  -5   1   2      161.13      168.14      1.98 o 
  -4   1   2      204.05      237.28      2.66 o 
  -3   1   2       85.22       95.86      1.30 o 
  -2   1   2      760.83      803.02      6.94 o 
  -1   1   2      808.51      752.32      7.85 o 
   0   1   2     1624.14     1754.44     22.02 o 
   1   1   2     1811.26     1777.81     22.59 o 
   2   1   2       56.35       56.01      1.37 o 
   3   1   2      679.52      658.35      6.79 o 
   4   1   2       15.65       18.45      0.89 o 
   5   1   2      352.30      375.56      4.76 o 
   6   1   2      168.49      170.90      3.06 o 
   7   1   2       91.45       89.69      3.70 o 
   8   1   2       66.56       65.70      3.16 o 
   9   1   2        0.86        1.26      1.92 o 
  10   1   2      150.48      142.80      6.23 o 
 -11   2   2        7.54        4.58      2.24 o 
 -10   2   2       13.22       13.40      2.57 o 
  -9   2   2        5.83        5.18      1.30 o 
  -8   2   2      183.87      186.29      4.42 o 
  -7   2   2        1.64        1.51      0.70 o 
  -6   2   2       56.28       51.64      1.42 o 
  -5   2   2       62.44       66.58      1.44 o 
  -4   2   2      546.73      549.17      5.35 o 
  -3   2   2      928.78      921.32      9.43 o 
  -2   2   2     2391.52     2317.25     25.02 o 
  -1   2   2     1736.89     1743.87     19.08 o 
   0   2   2       79.75      105.07      1.38 o 
   1   2   2      307.82      316.62      4.15 o 
   2   2   2        0.66       -0.56      0.45 o 
   3   2   2      569.23      561.41      6.41 o 
   4   2   2       18.23       23.39      0.94 o 
   5   2   2       70.80       67.76      1.67 o 
   6   2   2       60.41       57.80      2.58 o 
   7   2   2       24.47       25.63      2.22 o 
   8   2   2       26.98       27.18      2.29 o 
   9   2   2       57.57       70.88      3.83 o 
 -11   3   2       72.99       69.03      6.00 o 
 -10   3   2        0.60        3.59      2.08 o 
  -9   3   2       47.48       50.51      2.72 o 
  -8   3   2      149.26      146.30      3.27 o 
  -7   3   2      348.56      367.07      4.88 o 
  -6   3   2       79.29       76.02      1.85 o 
  -5   3   2        9.43       11.97      0.77 o 
  -4   3   2        0.00        0.32      0.31 o 
  -3   3   2       19.74       18.81      0.62 o 
  -2   3   2      961.69     1098.51      9.29 o 
  -1   3   2       42.49       47.07      0.77 o 
   0   3   2     5744.96     5626.11     53.95 o 
   1   3   2      515.49      479.98      5.38 o 
   2   3   2       16.90       21.74      0.81 o 
   3   3   2       48.31       51.28      1.11 o 
   4   3   2       53.77       62.26      1.25 o 
   5   3   2      219.97      229.38      3.88 o 
   6   3   2       17.19       18.78      1.86 o 
   7   3   2       50.41       46.78      2.74 o 
   8   3   2        1.19       -1.45      1.99 o 
   9   3   2        7.49        4.47      1.90 o 
 -11   4   2       26.40       28.65      2.84 o 
 -10   4   2        1.05       -1.69      1.36 o 
  -9   4   2      203.06      211.06      5.41 o 
  -8   4   2        6.60        7.04      1.14 o 
  -7   4   2      174.21      186.97      4.67 o 
  -6   4   2        9.66        9.58      1.33 o 
  -5   4   2      567.66      607.69      7.04 o 
  -4   4   2      493.35      508.81      5.27 o 
  -3   4   2      902.18      947.81      7.31 o 
  -2   4   2       26.28       23.12      0.63 o 
  -1   4   2      976.46     1080.27      9.38 o 
   0   4   2       89.21       99.37      2.07 o 
   1   4   2      511.60      520.61      5.55 o 
   2   4   2      604.63      613.71      6.75 o 
   3   4   2        4.58        5.04      0.64 o 
   4   4   2        9.99       11.78      1.05 o 
   5   4   2       33.02       34.45      1.71 o 
   6   4   2       20.40       18.24      1.82 o 
   7   4   2        1.99        1.78      1.37 o 
   8   4   2      182.97      188.70      5.03 o 
 -10   5   2      168.57      159.44      6.43 o 
  -9   5   2       63.22       63.87      3.85 o 
  -8   5   2      466.08      490.97      9.18 o 
  -7   5   2        9.63        7.13      1.26 o 
  -6   5   2       17.91       20.00      2.11 o 
  -5   5   2        3.24        7.49      1.21 o 
  -4   5   2       30.89       32.22      0.88 o 
  -3   5   2      882.82      885.09      9.80 o 
  -2   5   2      281.89      285.38      4.14 o 
  -1   5   2      174.21      184.94      2.27 o 
   0   5   2       46.77       55.78      1.55 o 
   1   5   2      359.62      411.21      3.99 o 
   2   5   2        7.57        8.51      0.97 o 
   3   5   2      105.92      109.30      2.97 o 
   4   5   2       50.54       47.27      2.34 o 
   5   5   2       11.25       11.48      1.52 o 
   6   5   2        8.72        6.36      1.46 o 
   7   5   2        0.31       -0.19      1.27 o 
   8   5   2        0.00        0.01      2.15 o 
 -10   6   2        9.21        7.21      2.49 o 
  -9   6   2       34.57       35.70      8.28 o 
  -8   6   2      275.28      275.80      6.31 o 
  -7   6   2       51.43       49.51      3.06 o 
  -6   6   2     1601.14     1546.79     21.58 o 
  -5   6   2      357.30      327.11      7.59 o 
  -4   6   2       19.98       19.50      1.54 o 
  -3   6   2        0.06        1.17      0.68 o 
  -2   6   2        6.13       10.15      0.80 o 
  -1   6   2       75.26       77.68      1.91 o 
   0   6   2      352.83      335.82      5.63 o 
   1   6   2        7.21       10.79      1.41 o 
   2   6   2      564.33      549.81      6.89 o 
   3   6   2      136.33      144.57      3.01 o 
   4   6   2       18.46       20.67      1.82 o 
   5   6   2      123.50      130.52      3.86 o 
   6   6   2      133.36      130.52      6.20 o 
   7   6   2      102.28      111.54      5.56 o 
 -10   7   2       41.56       42.32      3.79 o 
  -9   7   2       82.66       84.95      4.25 o 
  -8   7   2        1.33        2.33      1.33 o 
  -7   7   2       87.82       77.81      3.10 o 
  -6   7   2       15.86       17.57      2.07 o 
  -5   7   2      646.69      603.84     10.22 o 
  -4   7   2     1211.65     1109.88     18.33 o 
  -3   7   2       44.23       45.55      2.21 o 
  -2   7   2        2.86        2.66      0.90 o 
  -1   7   2       19.34       19.03      1.25 o 
   0   7   2       36.83       34.79      2.22 o 
   1   7   2       46.22       48.64      2.50 o 
   2   7   2      485.01      483.12      9.09 o 
   3   7   2      213.79      211.73      5.25 o 
   4   7   2       36.47       36.51      1.82 o 
   5   7   2       10.77       10.55      1.34 o 
   6   7   2        5.86        4.25      2.30 o 
 -10   8   2       16.98       17.68      3.63 o 
  -9   8   2        0.00        1.71      1.77 o 
  -8   8   2        0.10        1.59      1.64 o 
  -7   8   2      114.16      114.56      3.70 o 
  -6   8   2       10.67        8.69      1.65 o 
  -5   8   2       96.94       77.17      2.99 o 
  -4   8   2       25.15       26.34      2.01 o 
  -3   8   2       43.47       34.40      2.40 o 
  -2   8   2       13.59       15.58      2.17 o 
  -1   8   2        0.76        0.66      1.06 o 
   0   8   2        2.52        2.32      2.35 o 
   1   8   2       14.33        8.82      1.73 o 
   2   8   2      127.06      122.36      4.24 o 
   3   8   2       22.40       19.18      2.32 o 
   4   8   2       51.05       60.84      4.94 o 
   5   8   2        0.05        1.08      1.64 o 
   6   8   2        1.26       -1.29      2.54 o 
  -9   9   2       11.90        7.06      3.76 o 
  -8   9   2       12.40       12.63      1.72 o 
  -7   9   2       65.39       66.67      3.02 o 
  -6   9   2      134.79      141.44      8.36 o 
  -5   9   2        0.28        1.78      1.03 o 
  -4   9   2       25.43       20.46      1.93 o 
  -3   9   2      134.71      125.39      3.93 o 
  -2   9   2       84.66       86.32      3.30 o 
  -1   9   2       17.34       18.42      1.93 o 
   0   9   2       17.50       18.11      3.29 o 
   1   9   2       64.03       61.82      3.60 o 
   2   9   2        2.53        3.28      1.51 o 
   3   9   2       45.91       47.57      3.52 o 
   4   9   2        0.18        1.30      1.43 o 
  -8  10   2       33.76       32.68      5.44 o 
  -7  10   2       28.90       31.23      3.11 o 
  -6  10   2        6.45        3.86      3.66 o 
  -5  10   2       18.40       18.41      2.52 o 
  -4  10   2      226.61      226.45      5.77 o 
  -3  10   2      174.80      187.74      5.21 o 
  -2  10   2       80.25       78.42      3.28 o 
  -1  10   2        9.95       11.09      1.58 o 
   0  10   2        7.06        8.06      2.35 o 
   1  10   2        5.05        1.27      2.56 o 
   2  10   2        6.28        8.90      2.25 o 
   3  10   2       33.23       32.04      3.76 o 
  -7  11   2        0.45        2.34      1.64 o 
  -6  11   2       12.94       14.86      3.03 o 
  -5  11   2       16.97       15.79      2.01 o 
  -4  11   2      231.68      233.37      6.18 o 
  -3  11   2        2.98        1.77      1.23 o 
  -2  11   2      356.27      402.23      8.76 o 
  -1  11   2       10.14       11.93      1.81 o 
   0  11   2        1.97        1.77      1.35 o 
   1  11   2       17.23        6.05      3.01 o 
   2  11   2       13.24       14.59      2.82 o 
  -5  12   2       17.69       21.05      4.26 o 
  -4  12   2       34.85       34.30      2.95 o 
  -3  12   2       16.92       17.54      2.22 o 
  -2  12   2        0.59       -0.07      1.88 o 
  -1  12   2       20.75       32.50      4.07 o 
  -1 -12   3        3.20        5.67      2.66 o 
   0 -12   3       21.96       22.19      2.74 o 
   1 -12   3       12.83       13.49      2.19 o 
   2 -12   3        0.26       -1.26      1.08 o 
   3 -12   3      109.89      117.23      3.92 o 
   4 -12   3      136.59      145.38      4.27 o 
   5 -12   3       29.31       34.10      3.41 o 
   6 -12   3       41.27       46.20      2.07 o 
  -3 -11   3        0.00        1.63      2.13 o 
  -2 -11   3        6.53        5.00      1.65 o 
  -1 -11   3       27.03       20.71      2.53 o 
   0 -11   3        7.86        4.57      2.95 o 
   1 -11   3       16.74       14.81      2.13 o 
   2 -11   3       15.22       12.57      2.96 o 
   3 -11   3       16.39       16.48      1.85 o 
   4 -11   3        4.60        1.98      1.01 o 
   5 -11   3        1.23        1.13      0.91 o 
   6 -11   3        0.23       -0.31      0.89 o 
   7 -11   3      211.28      253.22      6.17 o 
   8 -11   3        0.22        0.05      1.10 o 
  -4 -10   3       24.26       20.19      4.60 o 
  -3 -10   3       55.00       63.66      4.43 o 
  -2 -10   3     1129.14     1164.95     18.86 o 
  -1 -10   3      104.40       88.93      3.54 o 
   0 -10   3      296.89      299.74      6.69 o 
   1 -10   3       31.98       35.33      4.02 o 
   2 -10   3       57.12       49.49      2.69 o 
   3 -10   3        0.00        0.02      0.84 o 
   4 -10   3       16.07       17.65      1.52 o 
   5 -10   3        7.82       10.03      1.29 o 
   6 -10   3       27.61       31.15      1.95 o 
   7 -10   3       56.35       73.46      3.02 o 
   8 -10   3        1.85        1.41      1.59 o 
  -5  -9   3        1.36        1.35      1.81 o 
  -4  -9   3        2.32        2.04      1.67 o 
  -3  -9   3       61.47       58.48      4.05 o 
  -2  -9   3       10.54        9.29      1.62 o 
  -1  -9   3       68.37       69.61      3.08 o 
   0  -9   3      163.70      157.61      4.62 o 
   1  -9   3      282.91      253.37      4.81 o 
   2  -9   3      138.68      142.39      4.10 o 
   3  -9   3       96.17       97.83      3.98 o 
   4  -9   3       19.85       11.35      1.18 o 
   5  -9   3       11.74       13.99      1.71 o 
   6  -9   3      132.82      128.77      3.35 o 
   7  -9   3        0.86        0.82      1.41 o 
   8  -9   3        2.02        6.42      1.75 o 
   9  -9   3       24.41       23.10      3.57 o 
  -6  -8   3      129.87      125.01      8.04 o 
  -5  -8   3      120.12      117.56      3.94 o 
  -4  -8   3        2.28        2.28      1.45 o 
  -3  -8   3      108.45      107.67      4.04 o 
  -2  -8   3        0.21       -0.22      1.14 o 
  -1  -8   3       46.51       52.05      2.05 o 
   0  -8   3      124.97      123.50      3.10 o 
   1  -8   3        0.13        0.55      0.73 o 
   2  -8   3       15.64       12.20      0.86 o 
   3  -8   3        9.11        6.83      0.56 o 
   4  -8   3       53.25       53.72      1.08 o 
   5  -8   3       10.47        8.81      0.87 o 
   6  -8   3       91.51       88.82      2.91 o 
   7  -8   3       12.00       10.09      3.13 o 
   8  -8   3       13.31       11.47      2.43 o 
   9  -8   3        7.70        6.08      2.12 o 
  10  -8   3      163.33      177.31      6.29 o 
  -7  -7   3        6.18        7.77      2.77 o 
  -6  -7   3      154.97      161.76      8.20 o 
  -5  -7   3       39.44       36.01      2.18 o 
  -4  -7   3       88.02       79.50      2.97 o 
  -3  -7   3        1.82        0.26      0.98 o 
  -2  -7   3       50.44       54.10      2.15 o 
  -1  -7   3        0.01        0.97      0.69 o 
   0  -7   3       29.92       29.41      1.12 o 
   1  -7   3      234.69      213.99      2.35 o 
   2  -7   3       15.90       17.12      0.80 o 
   3  -7   3      277.86      280.09      4.43 o 
   4  -7   3        9.82        9.75      0.49 o 
   5  -7   3      147.01      146.25      2.23 o 
   6  -7   3      500.91      461.18      7.68 o 
   7  -7   3        4.90        3.40      1.36 o 
   8  -7   3        6.85        4.47      1.21 o 
   9  -7   3      131.86      135.16      5.11 o 
  10  -7   3        4.61        4.69      2.18 o 
  -8  -6   3        0.01        4.22      3.02 o 
  -7  -6   3        1.76        1.83      1.78 o 
  -6  -6   3       20.96       23.69      1.90 o 
  -5  -6   3       30.64       30.71      2.30 o 
  -4  -6   3       64.50       60.28      2.19 o 
  -3  -6   3      150.28      165.18      5.08 o 
  -2  -6   3        9.91        9.06      0.86 o 
  -1  -6   3        1.10        0.15      0.52 o 
   0  -6   3      167.21      173.95      2.63 o 
   1  -6   3      192.63      223.87      2.37 o 
   2  -6   3       42.64       41.55      1.96 o 
   3  -6   3      151.31      166.21      2.91 o 
   4  -6   3     1213.41     1176.33      8.64 o 
   5  -6   3       82.77       78.40      1.76 o 
   6  -6   3        9.26        7.72      0.85 o 
   7  -6   3        0.34        1.05      0.82 o 
   8  -6   3      200.43      207.00      6.07 o 
   9  -6   3       13.34       11.18      2.12 o 
  10  -6   3       33.38       29.93      3.22 o 
  -8  -5   3        4.97        7.84      2.06 o 
  -7  -5   3      154.80      155.52      5.16 o 
  -6  -5   3       18.15       16.03      1.60 o 
  -5  -5   3       43.05       45.77      2.92 o 
  -4  -5   3       10.23        7.73      1.13 o 
  -3  -5   3      135.22      134.29      4.12 o 
  -2  -5   3       63.00       59.31      1.60 o 
  -1  -5   3       91.97       99.88      1.69 o 
   0  -5   3        3.28        2.74      0.38 o 
   1  -5   3       27.83       32.67      2.23 o 
   2  -5   3     3353.48     3654.33     59.07 o 
   3  -5   3       86.34      106.19      1.74 o 
   4  -5   3        2.81        6.21      0.42 o 
   5  -5   3      313.01      329.38      4.49 o 
   6  -5   3        5.95        5.11      0.80 o 
   7  -5   3        0.61        0.35      0.73 o 
   8  -5   3      293.02      281.29      9.30 o 
   9  -5   3       57.69       59.17      2.78 o 
  10  -5   3       35.17       38.32      2.72 o 
  -9  -4   3       14.57        9.73      2.84 o 
  -8  -4   3       19.59       13.52      2.25 o 
  -7  -4   3      298.89      307.28      8.11 o 
  -6  -4   3       68.84       68.82      2.46 o 
  -5  -4   3      160.69      165.57      3.49 o 
  -4  -4   3        0.13        0.58      0.68 o 
  -3  -4   3        1.64        0.60      0.55 o 
  -2  -4   3       69.87       60.37      1.29 o 
  -1  -4   3        0.52        3.68      0.54 o 
   0  -4   3      534.63      526.97      5.75 o 
   1  -4   3     1557.18     1716.68     28.60 o 
   2  -4   3      580.36      568.98     15.24 o 
   3  -4   3      244.95      252.34      2.70 o 
   4  -4   3      265.22      262.02      3.21 o 
   5  -4   3        7.98       10.35      0.87 o 
   6  -4   3        9.99        8.17      0.95 o 
   7  -4   3        6.12        5.14      0.88 o 
   8  -4   3       14.65       12.82      1.77 o 
   9  -4   3        6.76        3.73      1.39 o 
  10  -4   3      358.12      374.59     10.49 o 
  -9  -3   3        8.16        7.07      2.53 o 
  -8  -3   3      467.19      451.52      7.57 o 
  -7  -3   3        0.11        1.08      1.04 o 
  -6  -3   3      568.85      565.69      7.66 o 
  -5  -3   3       87.24       91.68      1.80 o 
  -4  -3   3        6.60        7.40      0.58 o 
  -3  -3   3       75.47       88.14      1.77 o 
  -2  -3   3       14.06       14.49      0.63 o 
  -1  -3   3      277.51      277.87      4.55 o 
   0  -3   3      168.11      181.88      2.44 o 
   1  -3   3      237.61      242.76      7.46 o 
   2  -3   3      870.87      952.55     12.23 o 
   3  -3   3      688.02      719.00      7.58 o 
   4  -3   3       29.98       37.48      0.87 o 
   5  -3   3      438.36      474.71      7.95 o 
   6  -3   3        8.02        4.51      0.90 o 
   7  -3   3       18.32       18.67      1.58 o 
   8  -3   3       89.88       96.84      3.08 o 
   9  -3   3        6.23        5.57      1.56 o 
  10  -3   3       26.13       24.11      2.22 o 
 -10  -2   3        0.22       -0.80      3.08 o 
  -9  -2   3       90.93       94.95      3.62 o 
  -8  -2   3      194.54      201.30      4.49 o 
  -7  -2   3      112.08      113.45      3.54 o 
  -6  -2   3       29.60       34.98      1.42 o 
  -5  -2   3      499.75      531.93      5.05 o 
  -4  -2   3     6486.03     6851.64     46.82 o 
  -3  -2   3       74.68       60.13      1.21 o 
  -2  -2   3     1336.66     1477.74     14.96 o 
  -1  -2   3     1494.82     1511.19     36.72 o 
   0  -2   3      897.92      976.76     23.46 o 
   1  -2   3      570.81      573.43      9.55 o 
   2  -2   3      290.71      295.20      3.77 o 
   3  -2   3      119.91      129.67      1.73 o 
   4  -2   3      135.03      154.92      2.86 o 
   5  -2   3     1625.31     1714.35     17.92 o 
   6  -2   3        5.76        7.22      0.79 o 
   7  -2   3       70.35       79.19      2.06 o 
   8  -2   3        0.03       -0.72      0.87 o 
   9  -2   3       13.23       12.12      2.79 o 
  10  -2   3      160.83      174.59      4.96 o 
 -10  -1   3        5.73        4.62      2.14 o 
  -9  -1   3       31.71       29.47      2.35 o 
  -8  -1   3        9.29       15.34      2.39 o 
  -7  -1   3       60.29       56.84      2.28 o 
  -6  -1   3      758.78      770.68      6.94 o 
  -5  -1   3       24.93       27.49      0.93 o 
  -4  -1   3        3.21        2.73      0.42 o 
  -3  -1   3        6.33        6.35      0.55 o 
  -2  -1   3     3490.78     3680.82     32.59 o 
  -1  -1   3      271.94      275.66      3.38 o 
   0  -1   3     1206.68     1212.33     15.26 o 
   1  -1   3     2853.14     2823.04     30.71 o 
   2  -1   3     2168.21     2029.95     25.63 o 
   3  -1   3      169.85      152.56      3.03 o 
   4  -1   3     1269.75     1226.03     14.71 o 
   5  -1   3     1001.99     1025.32     11.44 o 
   6  -1   3        6.30        8.12      0.89 o 
   7  -1   3        3.12        2.71      0.88 o 
   8  -1   3       54.78       51.84      2.32 o 
   9  -1   3       25.88       25.95      2.73 o 
  10  -1   3        9.91        7.06      3.08 o 
 -10   0   3        6.40        5.15      2.11 o 
  -9   0   3       73.52       72.00      4.09 o 
  -8   0   3        1.31        3.18      1.10 o 
  -7   0   3       58.24       59.26      2.61 o 
  -6   0   3        0.20        0.79      0.54 o 
  -5   0   3      261.94      266.92      2.77 o 
  -4   0   3     1369.78     1489.37     10.37 o 
  -3   0   3      598.53      626.80      6.35 o 
  -2   0   3     6410.82     6653.08     54.45 o 
  -1   0   3     6296.60     5973.60     60.71 o 
   0   0   3     2499.42     2419.50     27.50 o 
   1   0   3      259.08      255.66      3.92 o 
   2   0   3      787.97      770.70     10.56 o 
   3   0   3      108.43      141.49      2.41 o 
   4   0   3      298.05      287.58      3.33 o 
   5   0   3       21.72       18.76      0.93 o 
   6   0   3       23.93       26.50      1.44 o 
   7   0   3        2.76        1.37      0.67 o 
   8   0   3        0.19        0.61      1.14 o 
   9   0   3        5.97        6.88      3.71 o 
  10   0   3       28.04       24.05      3.26 o 
 -10   1   3       40.48       41.35      3.78 o 
  -9   1   3       22.79       20.31      2.79 o 
  -8   1   3       21.12       19.06      1.53 o 
  -7   1   3       35.31       39.87      1.54 o 
  -6   1   3       48.15       49.49      1.37 o 
  -5   1   3      203.82      203.81      2.38 o 
  -4   1   3      136.24      132.87      1.65 o 
  -3   1   3       32.83       36.00      0.77 o 
  -2   1   3        7.48        9.35      0.80 o 
  -1   1   3      383.24      388.43      3.89 o 
   0   1   3       37.35       33.01      1.07 o 
   1   1   3     1867.22     1792.27     22.95 o 
   2   1   3      263.09      276.26      4.71 o 
   3   1   3       20.57       18.03      0.81 o 
   4   1   3       57.31       55.30      1.23 o 
   5   1   3       35.69       45.60      1.50 o 
   6   1   3       98.02       94.36      2.24 o 
   7   1   3       12.07       12.55      1.52 o 
   8   1   3      169.19      166.23      4.31 o 
   9   1   3       36.91       38.38      3.72 o 
  10   1   3        4.01        6.35      2.95 o 
 -11   2   3       54.48        3.73      1.90 o 
 -10   2   3       14.50        7.63      3.45 o 
  -9   2   3       40.04       43.19      2.58 o 
  -8   2   3        4.11        3.82      0.97 o 
  -7   2   3       23.75       22.89      1.48 o 
  -6   2   3        1.14        2.17      0.62 o 
  -5   2   3       14.82       14.59      0.97 o 
  -4   2   3      521.64      569.16      5.56 o 
  -3   2   3      415.77      406.24      4.77 o 
  -2   2   3     2874.76     2920.23     25.67 o 
  -1   2   3      174.45      174.99      2.19 o 
   0   2   3     1169.12     1115.94     12.83 o 
   1   2   3     6227.71     6422.23     88.71 o 
   2   2   3      330.51      342.21      4.80 o 
   3   2   3      840.51      805.83      7.64 o 
   4   2   3       50.00       57.27      1.30 o 
   5   2   3      312.11      335.89      5.03 o 
   6   2   3       22.52       21.77      1.86 o 
   7   2   3       50.36       57.79      2.83 o 
   8   2   3       98.08      103.03      3.77 o 
   9   2   3       66.59       61.23      4.56 o 
 -11   3   3      167.36      172.36      8.82 o 
 -10   3   3       15.54       13.25      3.05 o 
  -9   3   3      127.59      132.42      4.26 o 
  -8   3   3        5.57        5.13      1.65 o 
  -7   3   3       88.10       94.79      2.66 o 
  -6   3   3       87.97       82.18      1.86 o 
  -5   3   3       88.31       92.19      1.69 o 
  -4   3   3        6.52        5.77      0.56 o 
  -3   3   3        7.39        6.09      0.49 o 
  -2   3   3      179.10      205.90      3.11 o 
  -1   3   3     1433.68     1498.89     13.74 o 
   0   3   3     3274.12     3480.14     34.13 o 
   1   3   3       61.60       96.99      1.61 o 
   2   3   3       76.35       89.59      1.36 o 
   3   3   3       11.39       16.93      0.79 o 
   4   3   3       37.74       38.06      1.35 o 
   5   3   3       10.70        8.16      1.41 o 
   6   3   3      340.48      344.09      6.78 o 
   7   3   3       78.01       78.62      3.26 o 
   8   3   3        1.44        0.44      1.13 o 
   9   3   3        0.10        0.97      1.23 o 
 -11   4   3        1.88        5.58      2.00 o 
 -10   4   3        7.51        6.62      1.66 o 
  -9   4   3      101.41       93.79      7.73 o 
  -8   4   3       22.38       21.83      1.96 o 
  -7   4   3      183.40      190.83      3.94 o 
  -6   4   3       63.62       60.03      2.03 o 
  -5   4   3      756.44      815.23      9.11 o 
  -4   4   3       10.09        8.45      0.62 o 
  -3   4   3      233.16      268.13      3.22 o 
  -2   4   3      285.94      318.57      3.62 o 
  -1   4   3     1220.15     1366.35     14.15 o 
   0   4   3      120.15      107.13      1.91 o 
   1   4   3        6.31        7.16      0.95 o 
   2   4   3       45.30       50.57      1.19 o 
   3   4   3       28.23       27.55      1.00 o 
   4   4   3       15.12       13.64      1.19 o 
   5   4   3       67.04       69.45      2.63 o 
   6   4   3        7.26        8.08      1.59 o 
   7   4   3       26.54       26.94      2.64 o 
   8   4   3       76.02       76.67      3.43 o 
 -10   5   3       10.22        7.47      1.73 o 
  -9   5   3        7.17        8.20      1.94 o 
  -8   5   3      466.39      469.36      9.00 o 
  -7   5   3      129.25      123.40      3.81 o 
  -6   5   3       37.80       37.03      3.02 o 
  -5   5   3        0.02        0.28      0.44 o 
  -4   5   3       17.25       16.81      1.20 o 
  -3   5   3      251.19      278.26      4.91 o 
  -2   5   3      296.10      309.63      3.60 o 
  -1   5   3        0.79        0.88      0.42 o 
   0   5   3      105.88       93.65      2.39 o 
   1   5   3      939.70      949.81      8.93 o 
   2   5   3      284.61      285.93      4.29 o 
   3   5   3        4.71        5.86      1.10 o 
   4   5   3       21.88       21.21      1.73 o 
   5   5   3       15.03       16.88      1.71 o 
   6   5   3       68.93       68.49      4.41 o 
   7   5   3        5.69        7.53      2.39 o 
   8   5   3       61.58       54.34      6.59 o 
 -10   6   3      120.74      132.25      5.85 o 
  -9   6   3        0.11        0.71      1.25 o 
  -8   6   3       63.12       63.94      3.52 o 
  -7   6   3       15.00       14.29      1.67 o 
  -6   6   3      768.97      739.66     14.53 o 
  -5   6   3       14.69       15.50      2.01 o 
  -4   6   3       33.28       29.33      1.97 o 
  -3   6   3      183.24      169.92      4.53 o 
  -2   6   3     1709.20     1607.64     16.75 o 
  -1   6   3       48.36       44.26      1.28 o 
   0   6   3       49.61       45.00      1.88 o 
   1   6   3      451.42      432.11      7.85 o 
   2   6   3      168.55      160.77      3.08 o 
   3   6   3        2.46        1.72      0.84 o 
   4   6   3       11.56       12.35      1.58 o 
   5   6   3       21.78       23.58      2.16 o 
   6   6   3       37.18       48.29      7.39 o 
   7   6   3        1.85        3.21      2.16 o 
 -10   7   3        6.22        4.65      3.80 o 
  -9   7   3      140.90      139.65      5.58 o 
  -8   7   3       17.61       16.31      2.71 o 
  -7   7   3      143.59      135.65      3.50 o 
  -6   7   3       48.40       54.25      3.10 o 
  -5   7   3       65.84       60.37      3.11 o 
  -4   7   3      112.18      102.94      3.28 o 
  -3   7   3       16.70       14.67      1.47 o 
  -2   7   3        6.99       10.00      1.30 o 
  -1   7   3      440.63      426.41      7.91 o 
   1   7   3      156.32      151.82      4.26 o 
   2   7   3      843.82      816.40     11.32 o 
   3   7   3        0.03       -1.50      0.94 o 
   4   7   3      101.55      105.42      3.54 o 
   5   7   3       48.76       52.52      2.39 o 
   6   7   3       54.21       54.62      4.65 o 
  -9   8   3        4.78        6.74      2.00 o 
  -8   8   3        3.44        2.28      1.17 o 
  -7   8   3       24.22       23.06      4.53 o 
  -6   8   3       12.44       12.54      1.86 o 
  -5   8   3       85.33       70.45      2.98 o 
  -4   8   3        6.75       10.97      1.45 o 
  -3   8   3        4.62        0.96      0.93 o 
  -2   8   3       24.01       23.68      2.57 o 
  -1   8   3      172.62      172.90      4.90 o 
   0   8   3      187.67        9.96      1.55 o 
   1   8   3        0.57        1.69      1.25 o 
   2   8   3       13.83       16.34      2.07 o 
   3   8   3        1.55        0.39      1.53 o 
   4   8   3       52.12       54.68      3.11 o 
   5   8   3      130.66      129.00      4.31 o 
  -9   9   3        1.21       -0.03      1.39 o 
  -8   9   3        0.08        0.83      0.94 o 
  -7   9   3        0.13        1.16      1.25 o 
  -6   9   3       30.48       29.22      3.87 o 
  -5   9   3        0.28        1.31      1.20 o 
  -4   9   3        7.08        3.57      1.43 o 
  -3   9   3        3.22        1.80      1.06 o 
  -2   9   3        2.73        3.38      1.21 o 
  -1   9   3       18.51       17.93      1.97 o 
   0   9   3        4.75        3.91      2.94 o 
   1   9   3       81.52       84.05      4.32 o 
   2   9   3        2.55        1.30      1.57 o 
   3   9   3       48.77       56.59      6.38 o 
   4   9   3       28.50       31.81      2.62 o 
  -8  10   3       49.31       53.69      3.93 o 
  -7  10   3        0.10        0.00      2.62 o 
  -6  10   3       96.21       99.18      4.53 o 
  -5  10   3       12.01       11.48      1.75 o 
  -4  10   3      337.88      350.25      9.13 o 
  -3  10   3       13.83       15.03      1.96 o 
  -2  10   3       49.02       44.26      2.70 o 
  -1  10   3      162.03      181.12      7.28 o 
   0  10   3      102.85       94.99      5.27 o 
   1  10   3       46.56       48.66      4.09 o 
   2  10   3       65.40       72.57      5.46 o 
   3  10   3        3.48        5.20      2.28 o 
  -7  11   3       24.69       25.66      3.08 o 
  -6  11   3        3.29        1.54      1.45 o 
  -5  11   3       24.75       18.91      2.21 o 
  -4  11   3        0.84        1.26      1.13 o 
  -3  11   3        1.30        1.17      1.06 o 
  -2  11   3      121.89      116.28      4.35 o 
  -1  11   3       38.81       39.00      3.10 o 
   0  11   3       57.81       73.53      5.38 o 
   1  11   3        2.25        1.17      1.51 o 
  -4  12   3       29.17       34.73      5.37 o 
  -3  12   3       76.03       89.86      5.68 o 
  -2  12   3        0.48        0.87      1.53 o 
  -1 -12   4       12.92       12.78      4.38 o 
   0 -12   4       14.03       14.50      2.97 o 
   1 -12   4       27.88       31.38      2.92 o 
   2 -12   4        3.01        6.07      3.46 o 
   3 -12   4        1.78        0.95      1.08 o 
   4 -12   4       22.76       21.30      1.81 o 
   5 -12   4      186.41      213.26      5.15 o 
   6 -12   4       40.02       46.76      2.10 o 
  -3 -11   4       86.86       79.04     15.71 o 
  -2 -11   4       28.66       31.74      2.89 o 
  -1 -11   4        0.56       -1.41      1.21 o 
   0 -11   4        7.61        3.53      2.39 o 
   1 -11   4        3.27        2.84      1.75 o 
   2 -11   4        1.77        2.50      1.19 o 
   3 -11   4       11.64       14.26      2.73 o 
   4 -11   4       42.70       41.57      2.09 o 
   5 -11   4        3.32        3.31      1.13 o 
   6 -11   4        7.90        6.37      1.15 o 
   7 -11   4        0.31       -0.59      1.38 o 
   8 -11   4        3.82        4.97      1.24 o 
  -4 -10   4       27.78       23.73      2.91 o 
  -3 -10   4       32.70       27.20      6.25 o 
  -2 -10   4      205.74      213.32      5.99 o 
  -1 -10   4        0.97        0.72      1.09 o 
   0 -10   4      150.74      148.04      4.81 o 
   1 -10   4       45.85       36.94      2.21 o 
   2 -10   4       22.37       24.23      1.90 o 
   3 -10   4        1.17        0.95      1.30 o 
   4 -10   4       56.41       55.23      2.10 o 
   5 -10   4       24.19       20.45      2.00 o 
   6 -10   4       38.69       41.09      2.80 o 
   7 -10   4        4.48        7.55      1.22 o 
   8 -10   4        7.72        7.47      2.17 o 
  -5  -9   4        6.01        3.14      2.42 o 
  -4  -9   4        0.51       -0.48      1.91 o 
  -3  -9   4        1.28        1.21      1.26 o 
  -2  -9   4       44.87       43.35      2.25 o 
  -1  -9   4      151.29      132.57      3.56 o 
   0  -9   4      120.31      118.82      3.24 o 
   1  -9   4      233.95      217.75      4.35 o 
   2  -9   4      101.37       83.69      2.26 o 
   3  -9   4       22.29       19.22      0.97 o 
   4  -9   4      157.46      151.02      2.97 o 
   5  -9   4       63.78       59.58      2.18 o 
   6  -9   4        9.32       11.11      1.26 o 
   7  -9   4       20.23       22.61      2.78 o 
   8  -9   4       10.94       14.90      1.85 o 
   9  -9   4        0.52        0.41      1.86 o 
  -6  -8   4       42.18       50.73      3.23 o 
  -5  -8   4       18.85       17.15      1.76 o 
  -4  -8   4      113.54      113.96      3.70 o 
  -3  -8   4        1.26        0.56      0.93 o 
  -2  -8   4       21.84       18.12      1.58 o 
  -1  -8   4      136.20      131.46      2.99 o 
   0  -8   4       77.15       73.70      2.05 o 
   1  -8   4      894.16      894.25      9.23 o 
   2  -8   4        8.75       11.33      0.67 o 
   3  -8   4       27.62       25.53      2.60 o 
   4  -8   4      121.22      112.72      1.71 o 
   5  -8   4      547.16      496.79      5.61 o 
   6  -8   4        0.10        1.68      0.72 o 
   7  -8   4      170.15      176.17      4.88 o 
   8  -8   4       75.38       68.69      4.63 o 
   9  -8   4       12.29       11.16      2.59 o 
  10  -8   4        0.36        0.70      1.89 o 
  -7  -7   4       35.23       35.18      4.69 o 
  -6  -7   4        2.86        3.78      1.32 o 
  -5  -7   4        2.20        1.30      0.98 o 
  -4  -7   4      140.14      137.53      3.91 o 
  -3  -7   4        0.39       -0.23      0.73 o 
  -2  -7   4      205.91      195.72      4.34 o 
  -1  -7   4      147.00      152.50      3.34 o 
   0  -7   4      105.54      100.07      2.46 o 
   1  -7   4       48.28       46.65      0.89 o 
   2  -7   4      117.93      103.15      3.31 o 
   3  -7   4       27.62       37.57      2.28 o 
   4  -7   4      450.55      441.88      4.18 o 
   5  -7   4      400.14      396.38      4.41 o 
   6  -7   4        0.10        0.40      0.76 o 
   7  -7   4        9.06        8.09      1.08 o 
   8  -7   4        1.68        4.18      1.07 o 
   9  -7   4       30.46       26.74      3.72 o 
  10  -7   4        7.59        6.46      2.49 o 
  -8  -6   4       15.24       20.55      3.60 o 
  -7  -6   4       80.21       78.82      4.09 o 
  -6  -6   4       32.54       33.41      2.18 o 
  -5  -6   4       29.38       29.17      2.11 o 
  -4  -6   4       29.93       30.53      1.96 o 
  -3  -6   4       96.65       92.64      6.02 o 
  -2  -6   4      251.55      238.70      3.50 o 
  -1  -6   4      216.44      234.85      3.36 o 
   0  -6   4     2283.91     2410.91     20.90 o 
   1  -6   4      191.43      211.88      2.32 o 
   2  -6   4        1.79        2.20      0.94 o 
   3  -6   4       38.87       32.07      3.05 o 
   4  -6   4      473.56      451.27      3.70 o 
   5  -6   4        0.12        0.64      0.31 o 
   6  -6   4      323.35      333.25      4.83 o 
   7  -6   4        7.77        7.52      1.45 o 
   8  -6   4      201.91      203.81      5.58 o 
   9  -6   4       13.87       15.31      2.03 o 
  10  -6   4        3.14        3.47      1.47 o 
  -8  -5   4       12.92       12.52      2.94 o 
  -7  -5   4       44.01       41.92      3.28 o 
  -6  -5   4       16.00       14.59      1.55 o 
  -5  -5   4        4.50        4.34      0.99 o 
  -4  -5   4      193.94      180.06      4.23 o 
  -3  -5   4      399.46      380.53     15.38 o 
  -2  -5   4       14.88       16.99      1.23 o 
  -1  -5   4      473.40      499.36      5.64 o 
   0  -5   4        0.03        0.26      0.35 o 
   1  -5   4      255.92      287.17      5.47 o 
   2  -5   4       54.75       56.85      2.04 o 
   3  -5   4       40.76       38.23      0.79 o 
   4  -5   4       11.98        5.66      0.50 o 
   5  -5   4       34.28       33.02      1.27 o 
   6  -5   4        6.59        5.91      0.84 o 
   7  -5   4        2.59        3.08      0.94 o 
   8  -5   4      426.30      419.92      8.69 o 
   9  -5   4       13.77       11.39      1.61 o 
  10  -5   4       28.87       30.56      2.51 o 
  -9  -4   4        0.08       -3.53      3.17 o 
  -8  -4   4       54.23       51.41      3.38 o 
  -7  -4   4       89.00       87.56      3.85 o 
  -6  -4   4        3.06        2.59      1.15 o 
  -5  -4   4      117.75      112.18      2.89 o 
  -4  -4   4       17.79       22.10      1.41 o 
  -3  -4   4       26.31       32.29      1.35 o 
  -2  -4   4       37.57       30.22      1.03 o 
  -1  -4   4      666.46      639.99      9.68 o 
   0  -4   4       12.02       18.05      0.69 o 
   1  -4   4      270.29      301.05      9.48 o 
   2  -4   4        4.94        4.20      1.39 o 
   3  -4   4      717.87      728.21      7.81 o 
   4  -4   4        0.04       -0.18      0.36 o 
   5  -4   4        0.97       -0.30      0.57 o 
   6  -4   4      136.73      128.68      2.78 o 
   7  -4   4        6.62        6.15      1.15 o 
   8  -4   4        0.10       -0.71      1.21 o 
   9  -4   4        0.00       -0.60      1.07 o 
  10  -4   4        5.58        6.33      1.77 o 
  -9  -3   4       40.50       38.78      2.71 o 
  -8  -3   4        9.47       11.12      1.62 o 
  -7  -3   4        0.33        0.58      1.06 o 
  -6  -3   4     2670.38     2687.33     25.55 o 
  -5  -3   4      393.79      410.29      4.43 o 
  -4  -3   4      313.03      335.16      3.72 o 
  -3  -3   4       46.83       41.82      2.04 o 
  -2  -3   4      352.54      393.01      4.21 o 
  -1  -3   4      351.30      372.92      4.46 o 
   0  -3   4      422.85      442.22      6.21 o 
   1  -3   4     1237.87     1339.68     16.91 o 
   2  -3   4      596.98      570.78      6.61 o 
   3  -3   4      705.39      765.59      8.28 o 
   4  -3   4       10.42       14.99      0.68 o 
   5  -3   4      530.10      561.68      8.66 o 
   6  -3   4      270.99      272.90      4.94 o 
   7  -3   4       56.31       57.37      2.33 o 
   8  -3   4      116.39      114.74      3.32 o 
   9  -3   4       25.29       24.32      2.07 o 
  10  -3   4       69.84       69.06      3.26 o 
 -10  -2   4       34.22       37.35      2.76 o 
  -9  -2   4       15.11       10.84      1.84 o 
  -8  -2   4       74.75       76.51      2.87 o 
  -7  -2   4      366.36      363.70      6.25 o 
  -6  -2   4      158.09      168.97      3.07 o 
  -5  -2   4       38.62       34.86      1.30 o 
  -4  -2   4     1456.24     1483.83     11.00 o 
  -3  -2   4      170.24      177.99      2.07 o 
  -2  -2   4      128.30      172.30      3.06 o 
  -1  -2   4        3.16        2.79      0.70 o 
   0  -2   4       23.49       25.18      0.93 o 
   1  -2   4     1902.44     1848.34     29.33 o 
   2  -2   4     2346.41     2363.13     22.97 o 
   3  -2   4       19.64       16.59      0.76 o 
   4  -2   4      285.21      307.86      4.70 o 
   5  -2   4      155.24      177.01      3.57 o 
   6  -2   4      107.54      120.78      2.70 o 
   7  -2   4        1.84        2.15      0.68 o 
   8  -2   4        9.68        8.79      1.40 o 
   9  -2   4       21.34       18.30      1.97 o 
  10  -2   4       13.60       13.36      2.09 o 
 -10  -1   4        1.22        2.16      2.07 o 
  -9  -1   4        3.73        3.51      1.72 o 
  -8  -1   4        1.51        1.24      1.18 o 
  -7  -1   4        2.92        1.63      0.99 o 
  -6  -1   4      359.99      377.28      4.32 o 
  -5  -1   4       58.09       69.39      1.92 o 
  -4  -1   4     1280.37     1272.43      9.56 o 
  -3  -1   4       28.22       36.20      0.80 o 
  -2  -1   4     1373.99     1368.67     14.02 o 
  -1  -1   4     1488.70     1481.44     16.51 o 
   0  -1   4       10.00        9.16      0.53 o 
   1  -1   4       81.61       88.82      1.92 o 
   2  -1   4     1323.72     1237.73     12.56 o 
   3  -1   4      495.71      544.26      7.10 o 
   4  -1   4       87.62       93.43      2.57 o 
   5  -1   4      276.16      274.98      4.19 o 
   6  -1   4        0.95        0.99      0.71 o 
   7  -1   4      188.99      189.42      3.84 o 
   8  -1   4       24.92       25.69      2.08 o 
   9  -1   4        5.12        4.80      1.39 o 
  10  -1   4       46.24       50.15      4.48 o 
 -10   0   4        0.56        0.32      1.89 o 
  -9   0   4        6.34        4.93      1.56 o 
  -8   0   4       15.74       16.47      1.55 o 
  -7   0   4      236.49      238.66      3.80 o 
  -6   0   4      193.75      208.59      4.79 o 
  -5   0   4       36.81       44.19      1.13 o 
  -4   0   4      545.75      565.56      5.15 o 
  -3   0   4       86.75       94.12      1.43 o 
  -2   0   4        4.13        0.52      0.34 o 
  -1   0   4      405.54      415.97      4.71 o 
   0   0   4      593.08      553.53      6.67 o 
   1   0   4      608.97      498.21      6.23 o 
   2   0   4      667.64      717.74     10.10 o 
   3   0   4     1035.27     1077.85     17.39 o 
   4   0   4       15.14       15.00      0.85 o 
   5   0   4       72.66       72.27      1.55 o 
   6   0   4        1.90        0.72      0.63 o 
   7   0   4        9.54       11.38      1.29 o 
   8   0   4      206.41      219.51      5.82 o 
   9   0   4       16.35       13.47      2.56 o 
  10   0   4       50.33       46.73      4.24 o 
 -10   1   4       53.26       45.26      3.91 o 
  -9   1   4       30.66       20.49      2.20 o 
  -8   1   4       48.99       48.36      2.20 o 
  -7   1   4        2.95        3.51      0.77 o 
  -6   1   4        3.51        4.43      0.67 o 
  -5   1   4        0.01        0.41      0.37 o 
  -4   1   4     2002.64     2071.25     14.65 o 
  -3   1   4     2122.08     2120.68     16.63 o 
  -2   1   4       53.27       72.75      1.26 o 
  -1   1   4        2.22        6.05      0.45 o 
   0   1   4      348.99      408.88      5.23 o 
   1   1   4     4522.51     4497.93     56.10 o 
   2   1   4      199.79      214.80      4.03 o 
   3   1   4      442.98      457.83      6.04 o 
   4   1   4        9.46       10.83      0.76 o 
   5   1   4      218.04      222.73      6.21 o 
   6   1   4        3.84        3.80      0.77 o 
   7   1   4       45.98       50.89      2.74 o 
   8   1   4       66.51       66.59      4.18 o 
   9   1   4      230.76      221.75     11.79 o 
 -11   2   4       28.30       29.95      4.34 o 
 -10   2   4       16.21       18.49      3.54 o 
  -9   2   4        9.65        8.32      1.34 o 
  -8   2   4        0.22        0.63      0.85 o 
  -7   2   4       42.94       45.64      1.86 o 
  -6   2   4      105.63      108.91      2.23 o 
  -5   2   4       64.16       58.19      1.46 o 
  -4   2   4      566.29      618.49      6.53 o 
  -3   2   4      241.34      249.34      2.74 o 
  -2   2   4     5060.60     5104.10     38.80 o 
  -1   2   4       45.70       37.24      0.81 o 
   0   2   4       12.88       13.37      0.96 o 
   1   2   4      668.76      714.47     10.21 o 
   2   2   4       49.18       34.60      0.89 o 
   3   2   4     1671.46     1716.38     14.00 o 
   4   2   4       90.21      102.01      1.80 o 
   5   2   4      114.08      111.64      2.64 o 
   6   2   4        1.46        1.99      1.10 o 
   7   2   4       30.14       37.04      3.20 o 
   8   2   4       28.80       31.25      2.34 o 
   9   2   4       33.09       31.52      3.59 o 
 -11   3   4       52.42       55.57      5.06 o 
 -10   3   4       17.90       13.94      2.03 o 
  -9   3   4      187.54      199.66      4.71 o 
  -8   3   4        7.95        6.72      1.52 o 
  -7   3   4        1.91        2.61      0.75 o 
  -6   3   4      434.31      444.88      5.91 o 
  -5   3   4      480.12      513.00      5.34 o 
  -4   3   4       34.12       39.42      1.22 o 
  -3   3   4        6.98       12.03      1.02 o 
  -2   3   4        0.05       -0.74      0.37 o 
  -1   3   4        3.19        1.28      0.49 o 
   0   3   4      161.67      170.81      1.84 o 
   1   3   4       35.11       33.01      0.96 o 
   2   3   4        0.38        0.71      0.35 o 
   3   3   4      508.90      523.53      4.84 o 
   4   3   4        7.72       10.82      0.95 o 
   5   3   4       84.95       83.03      2.47 o 
   6   3   4      346.43      339.94      6.28 o 
   7   3   4        0.74        1.88      1.17 o 
   8   3   4       53.49       48.35      2.44 o 
   9   3   4        3.54        4.65      1.40 o 
 -10   4   4      400.97      421.76      8.95 o 
  -9   4   4       56.35       57.47      2.69 o 
  -8   4   4       11.42       14.09      1.48 o 
  -7   4   4      144.76      160.71      3.62 o 
  -6   4   4        3.31        3.71      0.68 o 
  -5   4   4       11.65        9.38      1.14 o 
  -4   4   4       16.36       18.11      0.79 o 
  -3   4   4      382.75      405.45      4.61 o 
  -2   4   4      337.58      316.29      3.39 o 
  -1   4   4      394.15      453.09      5.42 o 
   0   4   4      279.73      288.98      3.64 o 
   1   4   4      104.36      118.83      1.83 o 
   2   4   4        1.19        0.98      0.45 o 
   3   4   4       47.15       51.45      1.40 o 
   4   4   4       71.44       71.72      2.11 o 
   5   4   4        0.95        0.41      1.47 o 
   6   4   4       71.30       73.06      3.88 o 
   7   4   4       22.42       19.74      5.35 o 
   8   4   4        9.00        8.22      1.88 o 
 -10   5   4      141.03      142.65      4.78 o 
  -9   5   4       82.05       85.03      4.28 o 
  -8   5   4      765.49      797.10     13.37 o 
  -7   5   4      179.44      179.98      4.77 o 
  -6   5   4        7.65        5.07      1.12 o 
  -5   5   4       25.47       29.26      2.44 o 
  -4   5   4      195.55      176.36      3.27 o 
  -3   5   4      142.74      158.48      2.84 o 
  -2   5   4      325.63      314.98      4.80 o 
  -1   5   4      323.99      329.84      4.53 o 
   0   5   4       80.08       87.15      1.76 o 
   1   5   4       54.88       59.51      1.75 o 
   2   5   4      175.95      176.89      3.53 o 
   3   5   4      230.94      246.01      4.78 o 
   4   5   4      167.37      167.20      3.99 o 
   5   5   4      179.89      177.56      4.99 o 
   6   5   4      144.17      138.72      5.58 o 
   7   5   4        0.27       -0.68      3.44 o 
 -10   6   4       29.41       25.36      3.24 o 
  -9   6   4       33.20       26.53      3.79 o 
  -8   6   4       15.76       17.35      2.02 o 
  -7   6   4       85.57       80.93      2.98 o 
  -6   6   4      320.04      273.50     21.80 o 
  -5   6   4        6.75        8.63      1.48 o 
  -4   6   4       31.66       34.98      2.24 o 
  -3   6   4       12.54       10.88      1.27 o 
  -2   6   4      320.89      345.93      4.57 o 
  -1   6   4      146.07      141.96      4.68 o 
   0   6   4       95.26       85.67      2.98 o 
   1   6   4      191.61      197.10      3.30 o 
   2   6   4      361.41      363.45      5.28 o 
   3   6   4       83.79       83.89      2.44 o 
   4   6   4      114.97      117.14      3.51 o 
   5   6   4      108.87      106.73      3.58 o 
   6   6   4        0.31        2.23      3.22 o 
   7   6   4       20.05       16.53      6.85 o 
 -10   7   4       14.84       12.85      2.42 o 
  -9   7   4        6.83        6.55      1.62 o 
  -8   7   4        0.02       -0.11      1.01 o 
  -7   7   4      116.18      117.75      4.93 o 
  -6   7   4       36.82       38.74      3.11 o 
  -5   7   4        0.12        0.51      1.08 o 
  -4   7   4       21.32       13.40      1.50 o 
  -3   7   4      134.29      119.72      3.64 o 
  -2   7   4       41.08       42.48      2.42 o 
  -1   7   4       12.14        8.03      1.77 o 
   0   7   4      779.49      760.22     12.55 o 
   1   7   4        0.24       -0.34      1.89 o 
   2   7   4        3.06        2.78      1.10 o 
   3   7   4       85.04       88.40      2.47 o 
   4   7   4      181.22      179.71      3.81 o 
   5   7   4       18.33       19.46      2.28 o 
   6   7   4       71.49       71.17      8.87 o 
  -9   8   4       51.42       56.11      3.38 o 
  -8   8   4      101.79      110.03      5.13 o 
  -7   8   4       18.07       13.08      2.98 o 
  -6   8   4       24.64       21.60      2.47 o 
  -5   8   4       28.73       21.35      4.10 o 
  -4   8   4        5.85        2.49      0.89 o 
  -3   8   4        1.61        0.10      0.89 o 
  -2   8   4        1.04        0.20      0.85 o 
  -1   8   4      183.07      161.70      6.17 o 
   0   8   4       64.45       67.36      4.01 o 
   1   8   4      174.55      175.07      6.03 o 
   2   8   4      100.23      107.33      7.54 o 
   3   8   4      171.30      178.63      4.58 o 
   4   8   4       45.60       56.02      3.14 o 
   5   8   4       77.67       82.36      4.22 o 
  -9   9   4        0.16        1.81      2.05 o 
  -8   9   4       49.20       55.39      3.37 o 
  -7   9   4       12.83       13.75      2.30 o 
  -6   9   4      486.81      511.16     11.90 o 
  -5   9   4      257.92      263.03      6.40 o 
  -4   9   4       44.25       51.05      2.80 o 
  -3   9   4        4.58        5.54      1.20 o 
  -2   9   4        9.98       11.71      1.70 o 
  -1   9   4        3.28        2.19      1.56 o 
   0   9   4       10.93        9.65      1.64 o 
   1   9   4       15.27       14.00      1.95 o 
   2   9   4       58.71       64.45      4.70 o 
   3   9   4        1.79        4.45      1.63 o 
   4   9   4        0.96       -1.49      1.49 o 
  -8  10   4       11.61       10.09      1.81 o 
  -7  10   4        0.38       -0.05      2.82 o 
  -6  10   4       73.68       73.58      4.25 o 
  -5  10   4        5.05        5.72      1.43 o 
  -4  10   4      156.22      176.76      5.24 o 
  -3  10   4        7.31        9.28      1.53 o 
  -2  10   4       31.18       36.59      2.82 o 
  -1  10   4        3.85        3.36      1.81 o 
   0  10   4        7.62        3.52      1.41 o 
   1  10   4        5.62        3.42      1.53 o 
   2  10   4       49.36       56.20      3.94 o 
   3  10   4        1.01       -1.10      2.45 o 
  -6  11   4        3.12        0.97      2.51 o 
  -5  11   4       16.41       21.35      5.13 o 
  -4  11   4        0.00        0.51      1.62 o 
  -3  11   4       26.18       26.62      3.46 o 
  -2  11   4        2.98        6.15      1.50 o 
  -1  11   4        0.99        1.13      1.83 o 
   0  11   4        0.47        1.12      1.17 o 
   1  11   4       56.57       59.54      4.09 o 
  -1 -12   5        4.65        2.28      2.19 o 
   0 -12   5        0.87        0.96      1.34 o 
   1 -12   5        2.41        5.24      1.55 o 
   2 -12   5       60.36       65.81      3.35 o 
   3 -12   5        1.38        0.42      1.29 o 
   4 -12   5        2.10       -0.36      1.68 o 
   5 -12   5       49.77       55.51      4.75 o 
   6 -12   5       11.12        9.97      1.70 o 
  -3 -11   5        2.54       -0.98      3.36 o 
  -2 -11   5      187.98      202.21     10.54 o 
  -1 -11   5       24.15       24.02      2.45 o 
   0 -11   5        2.38        4.68      1.33 o 
   1 -11   5        0.77        2.68      1.20 o 
   2 -11   5        7.41        8.69      1.96 o 
   3 -11   5        2.81        2.16      1.76 o 
   4 -11   5       23.34       24.96      3.21 o 
   5 -11   5      119.06      153.44      4.38 o 
   6 -11   5        3.04        4.20      0.95 o 
   7 -11   5       54.85       66.78      2.69 o 
  -4 -10   5        4.14        0.55      1.27 o 
  -3 -10   5       99.11      101.14      5.98 o 
  -2 -10   5       32.71       38.36      4.12 o 
  -1 -10   5       24.60       19.33      2.75 o 
   0 -10   5       63.85       64.20      2.68 o 
   1 -10   5       80.00       85.71      2.78 o 
   2 -10   5        9.86        7.05      1.84 o 
   3 -10   5        0.01        0.93      1.92 o 
   4 -10   5       63.61       58.40      3.69 o 
   5 -10   5        0.08        0.00      0.55 o 
   6 -10   5       13.80       19.00      1.48 o 
   7 -10   5        0.61        1.17      0.88 o 
   8 -10   5       17.19       21.39      2.08 o 
  -5  -9   5       50.78       52.35      3.29 o 
  -4  -9   5        7.07        3.88      1.94 o 
  -3  -9   5      131.03      127.39      5.90 o 
  -2  -9   5       14.43       13.92      1.49 o 
  -1  -9   5        6.43        6.85      1.04 o 
   0  -9   5      122.07      112.19      2.68 o 
   1  -9   5       16.31       12.91      0.99 o 
   2  -9   5       86.02       74.90      1.67 o 
   3  -9   5      183.88      183.47      7.57 o 
   4  -9   5       52.59       47.92      2.55 o 
   5  -9   5      107.73      109.24      2.36 o 
   6  -9   5      108.31      102.98      3.53 o 
   7  -9   5       64.18       62.49      3.87 o 
   8  -9   5      131.68      140.27      6.81 o 
   9  -9   5        4.56        5.26      2.30 o 
  -6  -8   5        0.94        3.08      1.25 o 
  -5  -8   5        0.70        0.02      1.34 o 
  -4  -8   5        8.38        8.36      1.66 o 
  -3  -8   5        7.56        6.58      1.24 o 
  -2  -8   5       53.26       50.62      2.21 o 
  -1  -8   5        3.27        3.27      0.76 o 
   0  -8   5       78.47       74.43      2.41 o 
   1  -8   5       15.41       16.35      0.75 o 
   2  -8   5      160.48      157.18      4.52 o 
   3  -8   5       21.84       22.18      2.00 o 
   4  -8   5       39.74       39.12      2.13 o 
   5  -8   5       46.86       65.05      1.45 o 
   6  -8   5       24.84       29.09      1.53 o 
   7  -8   5        6.60        7.47      1.16 o 
   8  -8   5       29.58       35.17      3.84 o 
   9  -8   5        0.96        3.36      1.89 o 
  -7  -7   5        0.40        2.84      1.64 o 
  -6  -7   5      106.99      100.34      3.31 o 
  -5  -7   5        0.02        0.30      0.94 o 
  -4  -7   5        7.99        5.52      1.21 o 
  -3  -7   5        0.44       -0.69      1.02 o 
  -2  -7   5      510.07      504.61      7.05 o 
  -1  -7   5       41.37       45.36      2.83 o 
   0  -7   5      299.68      305.24      4.39 o 
   1  -7   5      101.05      115.28      1.59 o 
   2  -7   5      429.60      449.61      8.29 o 
   3  -7   5      159.62      148.24      4.54 o 
   4  -7   5      459.65      466.23      4.36 o 
   5  -7   5      112.47      111.49      2.14 o 
   6  -7   5        1.69        1.41      0.70 o 
   7  -7   5      143.90      133.37      3.36 o 
   8  -7   5       54.55       56.85      2.37 o 
   9  -7   5       11.49       13.96      1.83 o 
  10  -7   5      116.21      107.76      7.08 o 
  -8  -6   5        0.79        1.95      1.61 o 
  -7  -6   5        0.00        1.72      1.43 o 
  -6  -6   5        0.41        0.63      1.00 o 
  -5  -6   5       10.76       10.42      1.32 o 
  -4  -6   5        0.08        0.25      0.78 o 
  -3  -6   5       15.02       17.32      1.65 o 
  -2  -6   5      152.43      157.88      2.70 o 
  -1  -6   5        0.35       -0.06      0.47 o 
   0  -6   5      747.87      759.13     15.20 o 
   1  -6   5        7.86       10.86      0.47 o 
   2  -6   5      234.32      200.37      4.57 o 
   3  -6   5      492.63      512.63      8.74 o 
   4  -6   5        4.87        3.94      0.41 o 
   5  -6   5        0.73        0.56      0.33 o 
   6  -6   5     2712.13     2595.17     26.85 o 
   7  -6   5      103.08      102.40      2.94 o 
   8  -6   5        9.51        6.91      1.23 o 
   9  -6   5        0.89        0.90      1.10 o 
  10  -6   5        3.74        3.78      1.34 o 
  -8  -5   5        9.70        8.22      3.75 o 
  -7  -5   5       66.03       58.14      5.58 o 
  -6  -5   5        0.14        1.12      0.96 o 
  -5  -5   5       69.78       68.12      2.36 o 
  -4  -5   5        5.15        4.56      0.95 o 
  -3  -5   5       99.04       79.87      2.47 o 
  -2  -5   5       93.50       93.92      1.85 o 
  -1  -5   5     1524.84     1588.81     18.24 o 
   0  -5   5       53.75       59.12      1.51 o 
   1  -5   5       51.25       54.25      1.11 o 
   2  -5   5      371.82      379.07      6.70 o 
   3  -5   5      156.77      142.62      1.89 o 
   4  -5   5       67.54       69.32      2.50 o 
   5  -5   5        9.12       10.86      0.88 o 
   6  -5   5       87.30       84.66      2.21 o 
   7  -5   5        4.67        3.55      0.97 o 
   8  -5   5      176.78      175.68      5.24 o 
   9  -5   5        5.78        3.52      1.27 o 
  10  -5   5       13.81       11.61      2.02 o 
  -9  -4   5        1.60        2.12      1.97 o 
  -8  -4   5      752.16      744.40     15.02 o 
  -7  -4   5       61.15       59.27      4.52 o 
  -6  -4   5       41.53       42.59      2.19 o 
  -5  -4   5        4.15        1.42      0.84 o 
  -4  -4   5        6.01       10.40      0.99 o 
  -3  -4   5       48.82       52.77      1.33 o 
  -2  -4   5        1.86        1.10      0.38 o 
  -1  -4   5      282.41      281.26      3.50 o 
   0  -4   5      807.23      813.06      8.93 o 
   1  -4   5     1462.93     1579.53     14.53 o 
   2  -4   5      104.17       91.29      1.38 o 
   3  -4   5      541.37      604.71      7.05 o 
   4  -4   5      127.33      137.35      2.39 o 
   5  -4   5      223.55      223.91      3.59 o 
   6  -4   5        0.34        0.55      0.66 o 
   7  -4   5       11.79       13.75      1.48 o 
   8  -4   5      174.65      173.97      4.41 o 
   9  -4   5        0.15       -1.41      1.08 o 
  10  -4   5        4.22        4.55      1.54 o 
  -9  -3   5        6.08        5.32      1.51 o 
  -8  -3   5       21.55       21.37      1.86 o 
  -7  -3   5       99.09      102.11      4.07 o 
  -6  -3   5      374.93      389.21      5.74 o 
  -5  -3   5        0.76       -0.61      0.80 o 
  -4  -3   5      231.81      279.02      3.06 o 
  -3  -3   5      298.98      326.39      3.62 o 
  -2  -3   5      395.37      436.45      4.96 o 
  -1  -3   5        0.73        1.12      0.54 o 
   0  -3   5        7.90        5.26      0.50 o 
   1  -3   5       65.98       66.37      1.32 o 
   2  -3   5      143.02      176.75      3.03 o 
   3  -3   5      325.77      343.41      4.31 o 
   4  -3   5        0.00        0.02      0.45 o 
   5  -3   5       60.68       55.22      2.61 o 
   6  -3   5      189.41      193.99      4.05 o 
   7  -3   5      168.76      176.93      4.09 o 
   8  -3   5      276.09      281.96      5.59 o 
   9  -3   5       19.99       17.68      1.86 o 
  10  -3   5        0.06        1.75      1.31 o 
 -10  -2   5        3.68        4.56      1.71 o 
  -9  -2   5      100.12      102.09      5.01 o 
  -8  -2   5       31.58       32.32      2.17 o 
  -7  -2   5        3.84        5.27      1.24 o 
  -6  -2   5       42.33       42.60      1.58 o 
  -5  -2   5        2.15        2.51      0.53 o 
  -4  -2   5      414.70      438.91      4.02 o 
  -3  -2   5       14.24       14.02      0.61 o 
  -2  -2   5      392.75      394.92      5.44 o 
  -1  -2   5      346.10      344.89      6.42 o 
   0  -2   5     1023.34      950.19     10.84 o 
   1  -2   5     2070.47     2115.69     20.58 o 
   2  -2   5     1378.06     1391.49     13.95 o 
   3  -2   5     1877.75     2051.84     21.01 o 
   4  -2   5        3.05        8.40      0.87 o 
   5  -2   5      232.56      250.34      4.48 o 
   6  -2   5       68.88       64.04      2.02 o 
   7  -2   5        3.92        3.52      0.93 o 
   8  -2   5       24.22       23.13      2.01 o 
   9  -2   5       23.12       22.70      2.13 o 
  10  -2   5       13.16       11.01      1.92 o 
 -10  -1   5        8.05        7.30      2.35 o 
  -9  -1   5       24.08       23.68      2.62 o 
  -8  -1   5       92.58       89.73      3.35 o 
  -7  -1   5      119.76      122.77      3.30 o 
  -6  -1   5       21.22       23.39      1.12 o 
  -5  -1   5       58.16       60.91      1.22 o 
  -4  -1   5     3111.20     3239.61     25.92 o 
  -3  -1   5     1679.67     1817.29     13.72 o 
  -2  -1   5      102.54      107.97      1.61 o 
  -1  -1   5      121.49       98.28      1.90 o 
   0  -1   5       21.39       26.61      1.06 o 
   1  -1   5     1010.45     1088.99     14.22 o 
   2  -1   5      188.43      191.14      2.71 o 
   3  -1   5       15.27       21.76      1.17 o 
   4  -1   5       10.19       10.76      1.03 o 
   5  -1   5        0.25       -0.23      0.56 o 
   6  -1   5       27.89       28.79      1.64 o 
   7  -1   5       13.64       15.40      1.39 o 
   8  -1   5      152.49      151.44      4.12 o 
   9  -1   5       13.85       11.38      2.05 o 
  10  -1   5      136.33      135.64      6.29 o 
 -10   0   5        0.80       -0.70      1.92 o 
  -9   0   5       43.98       40.55      2.27 o 
  -8   0   5        1.33        0.50      1.69 o 
  -7   0   5        3.14        2.22      0.85 o 
  -6   0   5       31.15       30.87      1.31 o 
  -5   0   5      380.02      373.08      3.59 o 
  -4   0   5      445.77      432.96      3.52 o 
  -3   0   5      724.32      786.98      8.92 o 
  -2   0   5       59.57       54.73      1.41 o 
  -1   0   5     1310.19     1402.92     14.37 o 
   0   0   5      772.32      776.54      9.23 o 
   1   0   5     1561.41     1560.06     17.77 o 
   2   0   5        0.23        0.51      0.43 o 
   3   0   5       14.97       24.48      0.93 o 
   4   0   5      128.58      119.66      2.08 o 
   5   0   5      116.80      109.68      2.13 o 
   6   0   5      273.18      273.86      3.93 o 
   7   0   5       44.08       44.79      2.19 o 
   8   0   5       14.07       12.01      3.54 o 
   9   0   5       56.58       48.09      3.75 o 
  10   0   5        2.67       -0.29      1.90 o 
 -10   1   5       36.07       30.85      3.26 o 
  -9   1   5        6.43        5.57      1.68 o 
  -8   1   5       10.82       10.43      1.25 o 
  -7   1   5        1.67        0.42      0.68 o 
  -6   1   5      224.80      231.15      3.48 o 
  -5   1   5       10.95       10.64      0.63 o 
  -4   1   5     1906.94     1973.89     12.39 o 
  -3   1   5      214.39      210.00      2.25 o 
  -2   1   5     1593.82     1567.22     14.60 o 
  -1   1   5     4911.81     4910.18     43.70 o 
   0   1   5       14.12       15.30      1.13 o 
   1   1   5      324.03      365.62      5.86 o 
   2   1   5      810.15      872.54      8.66 o 
   3   1   5      161.39      146.08      2.24 o 
   4   1   5      230.66      232.45      3.23 o 
   5   1   5        1.42        2.59      0.76 o 
   6   1   5      143.02      143.62      3.12 o 
   7   1   5      524.75      542.35      9.23 o 
   8   1   5       55.24       53.81      3.77 o 
   9   1   5        2.59        3.08      2.60 o 
 -10   2   5        6.69        8.80      2.76 o 
  -9   2   5        7.42        8.71      1.50 o 
  -8   2   5       21.12       22.44      1.64 o 
  -7   2   5       15.28       15.95      1.32 o 
  -6   2   5       85.85       86.64      1.75 o 
  -5   2   5      334.68      338.74      3.42 o 
  -4   2   5       14.90       17.02      0.61 o 
  -3   2   5      318.14      314.04      3.20 o 
  -2   2   5     1234.19     1345.18     10.89 o 
  -1   2   5     1546.10     1734.92     14.72 o 
   0   2   5        0.11        0.94      0.42 o 
   1   2   5       21.83       23.89      0.92 o 
   2   2   5       34.03       43.70      1.26 o 
   3   2   5     1091.71     1096.87      8.39 o 
   4   2   5     1201.27     1204.84     13.23 o 
   5   2   5       40.54       38.57      1.92 o 
   6   2   5       78.97       80.13      3.00 o 
   7   2   5        1.28        3.57      1.59 o 
   8   2   5       48.94       46.82      2.67 o 
   9   2   5        3.88        0.84      2.12 o 
 -10   3   5        6.00        6.56      2.03 o 
  -9   3   5        4.03        3.80      1.20 o 
  -8   3   5       35.37       39.83      2.33 o 
  -7   3   5      272.56      284.75      5.26 o 
  -6   3   5       16.50       15.56      1.14 o 
  -5   3   5       49.63       49.63      1.37 o 
  -4   3   5        2.04        1.96      0.54 o 
  -3   3   5      715.50      817.93      8.23 o 
  -2   3   5      722.13      701.76      7.15 o 
  -1   3   5       21.01       26.89      0.66 o 
   0   3   5       56.05       62.33      1.04 o 
   1   3   5       94.92      108.44      1.51 o 
   2   3   5      321.34      316.56      3.23 o 
   3   3   5       29.90       34.75      1.07 o 
   4   3   5      146.79      147.42      3.30 o 
   5   3   5        1.42        1.56      0.96 o 
   6   3   5       56.16       59.92      2.42 o 
   7   3   5        2.37        3.14      1.23 o 
   8   3   5        0.13        0.38      1.16 o 
 -10   4   5      177.83      186.24      5.61 o 
  -9   4   5       35.23       32.97      2.29 o 
  -8   4   5        0.10       -0.07      0.92 o 
  -7   4   5       72.99       78.93      2.58 o 
  -6   4   5      218.17      216.62      3.39 o 
  -5   4   5       95.28       98.20      2.92 o 
  -4   4   5        4.32        7.05      0.73 o 
  -3   4   5      310.53      313.42      4.22 o 
  -2   4   5       40.59       39.81      1.16 o 
  -1   4   5     1118.08     1099.63     10.91 o 
   0   4   5      120.47      116.02      2.10 o 
   1   4   5       43.03       48.11      0.95 o 
   2   4   5      106.23      107.98      1.77 o 
   3   4   5      133.47      135.03      2.40 o 
   4   4   5       23.23       24.12      1.44 o 
   5   4   5       12.68       10.02      1.54 o 
   6   4   5       11.91       11.31      1.74 o 
   7   4   5       16.70       13.96      1.97 o 
   8   4   5       14.00       11.24      2.15 o 
 -10   5   5        4.75        3.38      2.51 o 
  -9   5   5        2.60        1.84      1.11 o 
  -8   5   5      198.23      193.03      4.40 o 
  -7   5   5       12.41       11.48      1.33 o 
  -6   5   5       77.25       80.62      4.72 o 
  -5   5   5      368.64      376.53      8.74 o 
  -4   5   5      431.59      407.82      8.35 o 
  -3   5   5       11.81       10.84      0.79 o 
  -2   5   5       16.85       18.69      1.26 o 
  -1   5   5      883.21      836.46     10.93 o 
   0   5   5      109.02      126.46      2.15 o 
   1   5   5        4.15        3.86      0.73 o 
   2   5   5       66.26       60.00      1.99 o 
   3   5   5       96.01      100.70      2.97 o 
   4   5   5      277.45      279.17      5.41 o 
   5   5   5       40.13       46.35      3.56 o 
   6   5   5        6.08        6.41      2.11 o 
   7   5   5       59.37       54.32      4.40 o 
 -10   6   5        7.54        7.80      2.20 o 
  -9   6   5        6.14        5.92      1.63 o 
  -8   6   5       63.83       68.02      3.94 o 
  -7   6   5       12.64       11.29      1.63 o 
  -6   6   5        2.15        2.85      1.35 o 
  -5   6   5       35.86       31.06      7.41 o 
  -4   6   5       32.96       24.83      4.73 o 
  -3   6   5      370.00      333.67     22.26 o 
  -2   6   5       88.40       72.36      2.86 o 
  -1   6   5      232.65      229.62      6.26 o 
   0   6   5     1966.97     1899.19     26.46 o 
   1   6   5      192.13      193.33      3.17 o 
   2   6   5      100.28      100.14      2.53 o 
   3   6   5      112.58      115.56      2.91 o 
   4   6   5       41.26       40.37      2.50 o 
   5   6   5        2.88        4.19      2.20 o 
   6   6   5       21.35       25.45      3.33 o 
   7   6   5        0.16        4.48      2.63 o 
 -10   7   5        9.94       18.42      4.04 o 
  -9   7   5        6.68        2.29      1.40 o 
  -8   7   5        5.68        6.64      1.56 o 
  -7   7   5      147.84      142.03      5.85 o 
  -6   7   5        1.82        0.57      1.10 o 
  -5   7   5       14.91       10.52      3.07 o 
  -4   7   5        7.48        4.81      1.16 o 
  -3   7   5      310.87      276.96      8.10 o 
  -2   7   5      378.63      354.26     11.46 o 
  -1   7   5       61.90       50.18      3.97 o 
   0   7   5      270.95      255.39      6.01 o 
   1   7   5       20.13       19.04      1.61 o 
   2   7   5      280.97      287.81      4.94 o 
   3   7   5        1.40        0.98      0.94 o 
   4   7   5       25.67       30.62      1.96 o 
   5   7   5       17.91       16.93      3.63 o 
   6   7   5       85.89       80.03     13.23 o 
  -9   8   5       27.28       26.63      2.62 o 
  -8   8   5      136.55      148.27      4.15 o 
  -7   8   5       69.34       77.38      6.51 o 
  -6   8   5       14.53       10.12      2.61 o 
  -5   8   5        0.73        0.56      1.18 o 
  -4   8   5       18.98       20.79      2.03 o 
  -3   8   5       76.31       76.46      3.15 o 
  -2   8   5       56.32       56.38      3.60 o 
  -1   8   5       19.86       15.91      1.84 o 
   0   8   5       55.38       51.26      3.02 o 
   1   8   5       29.16       26.68      2.46 o 
   2   8   5        1.44        1.46      1.29 o 
   3   8   5      152.51      162.88      5.00 o 
   4   8   5       63.87       70.76      3.60 o 
   5   8   5       33.39       28.88      3.71 o 
  -8   9   5       21.81       24.65      3.13 o 
  -7   9   5        7.25        5.84      1.88 o 
  -6   9   5      245.82      258.03      8.32 o 
  -5   9   5        5.82        5.65      1.49 o 
  -4   9   5      151.30      142.03      4.55 o 
  -3   9   5       87.17       91.28      3.60 o 
  -2   9   5       34.95       40.76      3.85 o 
  -1   9   5       89.77       87.42      5.05 o 
   0   9   5      255.61      251.14      6.56 o 
   1   9   5       36.76       39.07      3.09 o 
   2   9   5        0.36       -0.56      1.34 o 
   3   9   5       21.30       25.64      2.36 o 
   4   9   5       75.75       80.09      4.17 o 
  -8  10   5        5.16        4.50      1.50 o 
  -7  10   5       23.01       30.75      3.32 o 
  -6  10   5       16.25       19.34      3.34 o 
  -5  10   5        4.48        2.59      1.72 o 
  -4  10   5       35.13       22.14      2.60 o 
  -3  10   5       54.87       50.48      3.09 o 
  -2  10   5        9.23        8.61      2.26 o 
  -1  10   5       52.74       58.82      3.74 o 
   0  10   5       23.32       24.52      2.60 o 
   1  10   5        0.28        0.20      1.43 o 
   2  10   5       49.31       40.54      4.12 o 
  -6  11   5        0.00        3.51      2.62 o 
  -5  11   5       95.09      101.26      9.41 o 
  -4  11   5        9.98       12.06      2.39 o 
  -3  11   5       22.85       26.94      2.58 o 
  -2  11   5        9.78       12.08      1.97 o 
  -1  11   5       78.08       80.53      6.24 o 
   0  11   5        0.47        0.97      1.40 o 
  -1 -12   6        2.88        2.73      1.50 o 
   0 -12   6        2.08        4.22      1.56 o 
   1 -12   6        5.38        4.33      1.49 o 
   2 -12   6       14.75       17.24      3.11 o 
   3 -12   6       62.63       72.00      2.90 o 
   4 -12   6        0.66        0.08      2.03 o 
   5 -12   6        7.10        8.19      2.45 o 
  -3 -11   6        1.78        1.16      1.98 o 
  -2 -11   6       18.56       19.83      3.99 o 
  -1 -11   6       29.24       29.45      3.61 o 
   0 -11   6        4.91        4.04      1.32 o 
   1 -11   6        9.32       12.04      1.86 o 
   2 -11   6       26.07       25.07      1.94 o 
   3 -11   6        0.69        0.26      1.91 o 
   4 -11   6       27.70       35.90      3.60 o 
   5 -11   6       38.51       49.84      5.93 o 
   6 -11   6       31.48       39.37      2.44 o 
   7 -11   6        4.17        7.29      3.15 o 
  -4 -10   6       33.18       36.08      3.97 o 
  -3 -10   6       60.54       55.17      4.11 o 
  -2 -10   6        7.77        5.21      1.15 o 
  -1 -10   6       20.63       18.42      2.69 o 
   0 -10   6        0.27       -0.49      0.85 o 
   1 -10   6      282.24      280.62      5.35 o 
   2 -10   6      200.43      193.74      3.71 o 
   3 -10   6        5.07        3.47      1.24 o 
   4 -10   6        0.49        2.47      2.10 o 
   6 -10   6       21.07       26.93      1.58 o 
   7 -10   6       30.85       30.33      2.00 o 
   8 -10   6        0.40        1.18      1.06 o 
  -5  -9   6        0.91        2.96      1.43 o 
  -4  -9   6       58.42       60.89      4.65 o 
  -3  -9   6        0.13        1.41      1.12 o 
  -2  -9   6       67.32       67.48      2.93 o 
  -1  -9   6      262.52      256.43      4.62 o 
   0  -9   6      165.09      153.88      3.80 o 
   1  -9   6       14.09       11.66      0.96 o 
   2  -9   6       24.68       25.01      0.96 o 
   3  -9   6       37.01       28.39      4.31 o 
   4  -9   6      105.17      121.07      7.07 o 
   5  -9   6       95.35       95.41      3.08 o 
   6  -9   6        6.75        5.02      0.96 o 
   7  -9   6        3.70        4.58      1.19 o 
   8  -9   6        0.94        2.01      1.03 o 
   9  -9   6        0.05        0.61      1.95 o 
  -6  -8   6      134.00      137.76      4.03 o 
  -5  -8   6        0.22        1.27      0.99 o 
  -4  -8   6      365.13      361.67      7.06 o 
  -3  -8   6      111.87      109.81      7.48 o 
  -2  -8   6       37.62       38.70      2.90 o 
  -1  -8   6      124.02      123.69      2.86 o 
   0  -8   6      132.64      134.11      3.30 o 
   1  -8   6        1.13        0.96      0.52 o 
   2  -8   6       42.34       44.98      2.71 o 
   3  -8   6      478.40      472.08      8.90 o 
   4  -8   6        3.99        3.92      1.24 o 
   5  -8   6      214.08      184.31      3.51 o 
   6  -8   6      121.37      119.71      4.48 o 
   7  -8   6       19.51       23.96      2.61 o 
   8  -8   6       60.90       51.51      3.58 o 
  -7  -7   6       20.34       19.23      3.77 o 
  -6  -7   6        0.84       -0.47      1.04 o 
  -5  -7   6       17.30       18.95      1.86 o 
  -4  -7   6        7.65        6.90      1.29 o 
  -3  -7   6       30.52       31.15      2.03 o 
  -2  -7   6      422.75      416.72      6.18 o 
  -1  -7   6       29.68       31.21      1.46 o 
   0  -7   6       89.63       84.32      1.95 o 
   1  -7   6       66.73       59.90      1.15 o 
   2  -7   6     1445.89     1404.87     20.87 o 
   3  -7   6       43.30       49.03      2.96 o 
   4  -7   6      428.84      361.84      3.76 o 
   5  -7   6       68.33       63.65      1.85 o 
   6  -7   6       73.75       81.32      2.37 o 
   7  -7   6       44.97       43.58      2.65 o 
   8  -7   6       43.29       45.39      2.26 o 
   9  -7   6       85.75       87.02      3.22 o 
  10  -7   6       43.88       45.82      5.34 o 
  -8  -6   6        0.37        0.04      1.56 o 
  -7  -6   6       20.61       16.24      2.15 o 
  -6  -6   6       54.51       50.30      2.59 o 
  -5  -6   6       68.74       69.83      2.72 o 
  -4  -6   6       61.25       63.52      2.57 o 
  -3  -6   6       11.16       14.13      1.42 o 
  -2  -6   6       24.76       20.49      1.50 o 
  -1  -6   6        4.09        4.14      0.71 o 
   0  -6   6       14.22       10.11      0.66 o 
   1  -6   6        4.06        5.40      0.48 o 
   2  -6   6      285.01      313.80      6.25 o 
   3  -6   6        8.73        9.47      0.56 o 
   4  -6   6      142.91      123.40      1.77 o 
   5  -6   6        7.52        8.30      0.99 o 
   6  -6   6       73.19       55.93      2.07 o 
   7  -6   6        8.84        7.47      1.15 o 
   8  -6   6       45.21       42.13      2.32 o 
   9  -6   6       63.36       59.90      4.02 o 
  10  -6   6        8.44        7.48      1.73 o 
  -8  -5   6        0.75        0.78      1.84 o 
  -7  -5   6        3.85        3.83      2.80 o 
  -6  -5   6       11.88       13.53      1.46 o 
  -5  -5   6        0.01       -1.26      0.78 o 
  -4  -5   6        0.73        0.54      0.70 o 
  -3  -5   6      118.08      110.76      2.72 o 
  -2  -5   6      239.02      228.58      3.13 o 
  -1  -5   6      102.61      110.48      2.88 o 
   0  -5   6      186.12      204.11      4.03 o 
   1  -5   6      632.72      696.38      6.33 o 
   2  -5   6      230.25      247.79      2.82 o 
   3  -5   6      301.45      323.07      3.53 o 
   4  -5   6       69.59       72.90      1.90 o 
   5  -5   6        9.33       13.29      1.13 o 
   6  -5   6       54.50       60.96      2.06 o 
   7  -5   6        1.25        1.52      0.87 o 
   8  -5   6        6.37        6.29      1.52 o 
   9  -5   6       46.83       45.21      3.22 o 
  10  -5   6       31.78       26.04      2.45 o 
  -9  -4   6        2.83        3.13      2.11 o 
  -8  -4   6      439.20      460.05     12.12 o 
  -7  -4   6       38.45       31.37      2.84 o 
  -6  -4   6       68.84       79.17      2.68 o 
  -5  -4   6       38.93       40.72      1.94 o 
  -4  -4   6      254.88      270.00      4.39 o 
  -3  -4   6       49.39       48.49      1.60 o 
  -2  -4   6       79.05       54.19      1.53 o 
  -1  -4   6      246.61      247.69      3.06 o 
   0  -4   6       56.48       60.28      1.24 o 
   1  -4   6        5.14        7.30      0.55 o 
   2  -4   6      248.43      293.08      3.58 o 
   3  -4   6      246.88      244.09      3.77 o 
   4  -4   6       33.51       30.00      1.18 o 
   5  -4   6        0.08       -0.01      0.54 o 
   6  -4   6      550.22      511.90      6.94 o 
   7  -4   6       26.39       25.53      1.88 o 
   8  -4   6        4.06        2.84      1.10 o 
   9  -4   6      250.14      245.07      5.80 o 
  10  -4   6       50.72       46.91      3.11 o 
  -9  -3   6       83.00       77.68      4.02 o 
  -8  -3   6        0.00       -0.22      1.32 o 
  -7  -3   6        0.54        0.91      1.11 o 
  -6  -3   6       43.25       43.56      1.59 o 
  -5  -3   6        7.11        6.21      0.82 o 
  -4  -3   6        2.71        1.17      0.46 o 
  -3  -3   6       20.58       23.89      1.04 o 
  -2  -3   6      238.77      227.07      2.83 o 
  -1  -3   6      155.32      174.94      3.13 o 
   0  -3   6     1859.65     1946.95     19.62 o 
   1  -3   6      303.99      361.36      4.29 o 
   2  -3   6      154.76      166.93      2.45 o 
   3  -3   6       25.96       25.02      0.99 o 
   4  -3   6      706.42      756.28      9.02 o 
   5  -3   6       27.12       32.11      2.66 o 
   6  -3   6       10.26        8.51      1.12 o 
   7  -3   6        6.18        4.76      1.16 o 
   8  -3   6        0.52       -1.09      1.02 o 
   9  -3   6       21.23       25.54      1.99 o 
  10  -3   6        1.44        2.26      1.32 o 
 -10  -2   6       38.90       37.67      2.82 o 
  -9  -2   6        0.69        2.07      1.32 o 
  -8  -2   6      137.59      135.62      3.72 o 
  -7  -2   6       30.13       31.65      1.99 o 
  -6  -2   6        1.22        1.98      0.67 o 
  -5  -2   6      235.56      240.18      2.94 o 
  -4  -2   6      144.16      166.94      2.08 o 
  -3  -2   6      608.35      613.25      4.85 o 
  -2  -2   6        0.07        0.09      0.37 o 
  -1  -2   6      187.23      215.83      2.90 o 
   0  -2   6     1846.08     1750.82     22.06 o 
   1  -2   6      361.19      446.44      4.99 o 
   2  -2   6      684.83      690.65      6.95 o 
   3  -2   6     2049.02     2074.43     24.22 o 
   4  -2   6       16.93       27.79      1.64 o 
   5  -2   6      138.31      128.06      3.06 o 
   6  -2   6       91.21       87.30      2.36 o 
   7  -2   6        0.01        0.34      0.76 o 
   8  -2   6      453.69      455.89      7.87 o 
   9  -2   6       44.92       48.46      2.90 o 
  10  -2   6        2.47        2.30      1.87 o 
 -10  -1   6        0.51        2.53      2.03 o 
  -9  -1   6        3.53        4.01      1.29 o 
  -8  -1   6       13.18        9.89      1.88 o 
  -7  -1   6      171.53      172.15      3.97 o 
  -6  -1   6      192.46      197.68      3.05 o 
  -5  -1   6       85.48       85.38      1.40 o 
  -4  -1   6      569.29      557.48      4.84 o 
  -3  -1   6     1249.51     1283.40      9.17 o 
  -2  -1   6       66.41       66.38      1.24 o 
  -1  -1   6     1537.70     1520.36     15.50 o 
   0  -1   6      140.14      151.14      2.80 o 
   1  -1   6     1159.76     1244.52     14.29 o 
   2  -1   6       71.47       65.86      3.48 o 
   3  -1   6        0.04       -0.57      0.73 o 
   4  -1   6       33.04       32.25      1.33 o 
   5  -1   6      177.38      176.03      3.27 o 
   6  -1   6       54.84       57.47      2.03 o 
   7  -1   6       16.21       13.77      1.83 o 
   8  -1   6       66.09       73.76      3.04 o 
   9  -1   6        0.07        0.17      1.70 o 
  10  -1   6       47.53       48.51      4.38 o 
 -10   0   6        5.65        3.17      2.00 o 
  -9   0   6       23.76       22.94      1.90 o 
  -8   0   6       56.81       60.17      2.48 o 
  -7   0   6        4.05        2.84      1.03 o 
  -6   0   6     1836.93     1888.51     16.87 o 
  -5   0   6       31.94       28.67      0.92 o 
  -4   0   6      175.90      170.93      1.93 o 
  -3   0   6      225.57      209.90      2.87 o 
  -2   0   6      329.36      334.04      3.60 o 
  -1   0   6        0.02        0.74      0.39 o 
   0   0   6      251.48      244.52      3.66 o 
   1   0   6       59.90       47.62      1.27 o 
   2   0   6      197.14      190.69      2.95 o 
   3   0   6      444.39      464.74      5.53 o 
   4   0   6       66.68       66.03      1.57 o 
   5   0   6      155.45      155.10      2.74 o 
   6   0   6      141.47      130.37      3.11 o 
   7   0   6      199.30      193.21      8.42 o 
   8   0   6        1.48       -0.44      1.69 o 
   9   0   6      155.94      158.88     25.45 o 
 -10   1   6       36.76       38.42      3.43 o 
  -9   1   6       69.36       68.43      3.30 o 
  -8   1   6        9.39        9.61      1.29 o 
  -7   1   6       12.90       13.30      1.09 o 
  -6   1   6       88.92       87.86      2.41 o 
  -5   1   6        2.53        2.09      0.44 o 
  -4   1   6      560.93      573.90      4.40 o 
  -3   1   6       48.11       50.69      0.96 o 
  -2   1   6      532.95      553.82      5.03 o 
  -1   1   6     2841.16     2843.43     26.05 o 
   0   1   6        9.77        8.35      0.76 o 
   1   1   6      354.98      308.42      4.03 o 
   2   1   6     1406.24     1512.09     12.33 o 
   3   1   6       82.49       90.26      1.83 o 
   4   1   6      249.50      250.04      3.57 o 
   5   1   6      325.23      329.91      4.54 o 
   6   1   6      486.42      484.41      7.57 o 
   7   1   6       43.21       45.72      2.39 o 
   8   1   6       25.21       23.45      3.56 o 
   9   1   6        0.13       -0.94      1.84 o 
 -10   2   6       16.89       12.02      3.74 o 
  -9   2   6       37.46       36.30      3.28 o 
  -8   2   6       42.11       47.11      2.47 o 
  -7   2   6        8.79        8.44      1.23 o 
  -6   2   6        7.02        8.42      1.22 o 
  -5   2   6       19.03       25.14      0.84 o 
  -4   2   6       70.16       71.86      1.23 o 
  -3   2   6        0.02       -0.24      0.26 o 
  -2   2   6        0.02        0.11      0.28 o 
  -1   2   6      360.54      402.71      3.64 o 
   0   2   6      350.28      329.01      3.00 o 
   1   2   6     2159.07     2298.14     18.21 o 
   2   2   6      173.10      169.15      2.26 o 
   3   2   6       19.97       22.09      0.83 o 
   4   2   6      325.08      329.83      4.48 o 
   5   2   6        9.00        8.86      1.36 o 
   6   2   6        6.36        5.21      1.28 o 
   7   2   6        9.62       13.09      1.70 o 
   8   2   6        1.71       -0.26      1.81 o 
   9   2   6        0.21       -3.85      2.51 o 
 -10   3   6        0.14        1.53      1.74 o 
  -9   3   6        7.10        6.79      1.38 o 
  -8   3   6        0.20        1.17      0.98 o 
  -7   3   6       34.57       37.43      2.05 o 
  -6   3   6       30.06       30.95      1.71 o 
  -5   3   6        5.55        5.06      0.84 o 
  -4   3   6       50.84       53.82      1.50 o 
  -3   3   6      622.60      653.09      5.82 o 
  -2   3   6       74.96       77.16      1.56 o 
  -1   3   6      287.77      315.07      2.88 o 
   0   3   6      170.55      198.21      2.12 o 
   1   3   6      286.45      281.45      2.93 o 
   2   3   6        7.25        5.23      0.52 o 
   3   3   6       68.90       69.71      1.78 o 
   4   3   6       31.51       33.69      3.88 o 
   5   3   6       36.86       33.70      2.60 o 
   6   3   6       20.99       24.68      2.98 o 
   7   3   6        1.37        0.78      1.02 o 
   8   3   6        2.20        3.56      1.56 o 
 -10   4   6      282.06      300.11      6.49 o 
  -9   4   6       66.27       68.62      2.91 o 
  -8   4   6        4.00        3.19      1.11 o 
  -7   4   6       16.28       19.08      1.61 o 
  -6   4   6       51.68       42.94      1.78 o 
  -5   4   6       78.29       81.95      2.32 o 
  -4   4   6        1.57        1.96      0.58 o 
  -3   4   6      393.94      372.46      4.48 o 
  -2   4   6      418.86      441.89      5.21 o 
  -1   4   6      157.60      155.42      2.06 o 
   0   4   6      317.96      305.67      3.58 o 
   1   4   6        3.40        4.31      0.43 o 
   2   4   6       11.20       16.46      0.95 o 
   3   4   6      158.02      139.98      2.91 o 
   4   4   6       49.91       48.06      1.91 o 
   5   4   6        0.46        1.86      1.26 o 
   6   4   6        8.89        8.95      1.65 o 
   7   4   6       34.64       33.48      2.86 o 
   8   4   6       11.91       11.84      2.03 o 
 -10   5   6       28.43       29.99      2.45 o 
  -9   5   6        5.73        7.79      1.44 o 
  -8   5   6        4.00        3.17      1.66 o 
  -7   5   6        3.52        1.64      0.81 o 
  -6   5   6       26.27       28.43      2.01 o 
  -5   5   6       60.06       60.28      3.19 o 
  -4   5   6      294.48      332.78      7.76 o 
  -3   5   6      388.40      367.33      6.54 o 
  -2   5   6      410.29      419.21      6.34 o 
  -1   5   6       10.13        8.57      0.88 o 
   0   5   6       37.67       34.25      1.55 o 
   1   5   6      517.71      500.16      6.07 o 
   2   5   6      122.09      120.67      2.57 o 
   3   5   6       83.40       79.54      2.74 o 
   4   5   6        8.92        7.66      1.37 o 
   5   5   6       48.79       57.67      5.60 o 
   6   5   6       10.22        9.40      2.47 o 
   7   5   6       11.49       12.09      2.68 o 
 -10   6   6        2.46        1.28      1.31 o 
  -9   6   6       19.83       23.41      3.01 o 
  -8   6   6        0.01       -0.49      1.12 o 
  -7   6   6       15.54       13.48      2.60 o 
  -6   6   6        0.76        1.59      1.21 o 
  -5   6   6      540.54      466.79     12.54 o 
  -4   6   6      545.75      533.95     15.28 o 
  -3   6   6      151.21      123.62      3.79 o 
  -2   6   6      531.47      521.93      9.30 o 
  -1   6   6      234.41      208.23      6.30 o 
   0   6   6     1031.39      977.67     11.24 o 
   1   6   6        3.43        4.92      0.90 o 
   2   6   6       26.03       24.15      1.46 o 
   3   6   6       18.04       17.86      1.46 o 
   4   6   6      235.32      242.36      5.34 o 
   5   6   6        2.50        0.50      1.75 o 
   6   6   6      464.73      480.32     12.15 o 
  -9   7   6        3.45        0.56      1.64 o 
  -8   7   6       14.85       17.11      1.81 o 
  -7   7   6        1.24        2.78      2.20 o 
  -6   7   6       12.97       10.78      2.03 o 
  -5   7   6        0.78        0.40      0.86 o 
  -4   7   6        0.08        2.79      1.32 o 
  -3   7   6      121.49       96.82      3.46 o 
  -2   7   6      735.74      712.24     12.10 o 
  -1   7   6      186.45      154.74      4.46 o 
   0   7   6      102.15       97.77      3.58 o 
   1   7   6       24.12       25.02      1.87 o 
   2   7   6      103.24       90.64      2.47 o 
   3   7   6       88.12       85.88      2.43 o 
   4   7   6       10.44       12.57      1.52 o 
   5   7   6       50.48       55.60      3.22 o 
  -9   8   6       32.97       30.87      2.86 o 
  -8   8   6      291.61      333.17      6.72 o 
  -7   8   6       84.79       81.98      4.45 o 
  -6   8   6        0.26       -1.55      1.70 o 
  -5   8   6       13.05       15.29      3.51 o 
  -4   8   6        0.01        0.01      0.83 o 
  -3   8   6        5.53        3.93      1.28 o 
  -2   8   6       54.64       46.94      3.05 o 
  -1   8   6        0.09       -0.30      1.04 o 
   0   8   6        1.54        1.60      1.19 o 
   1   8   6       64.55       67.28      2.75 o 
   2   8   6       57.90       58.20      2.95 o 
   3   8   6       36.29       39.90      2.68 o 
   4   8   6       30.72       34.90      2.68 o 
  -8   9   6       16.18       17.57      2.87 o 
  -7   9   6       17.89       18.60      4.58 o 
  -6   9   6       10.44       20.81      4.38 o 
  -5   9   6        2.79        3.09      2.56 o 
  -4   9   6        4.22        6.77      2.01 o 
  -3   9   6       67.15       64.08      4.49 o 
  -2   9   6       28.25       23.75      2.37 o 
  -1   9   6        1.33        1.52      1.06 o 
   0   9   6       45.59       37.47      3.46 o 
   1   9   6        0.01        0.26      1.29 o 
   2   9   6       59.65       65.70      3.33 o 
   3   9   6       69.46       78.98      3.47 o 
  -7  10   6       32.48       49.01      6.78 o 
  -6  10   6        2.11        1.76      1.58 o 
  -5  10   6       13.06       14.10      5.40 o 
  -4  10   6        8.62        9.24      1.70 o 
  -3  10   6      114.83      126.44      6.16 o 
  -2  10   6        0.55        1.13      1.26 o 
  -1  10   6        0.80        0.62      0.93 o 
   0  10   6       32.62       33.01      3.04 o 
   1  10   6        9.92        7.78      2.04 o 
   2  10   6       53.29       51.85      3.25 o 
  -5  11   6        1.43       -0.12      1.35 o 
  -4  11   6       38.21       44.48      5.25 o 
  -3  11   6        9.18       14.44      2.91 o 
  -2  11   6        4.01        6.64      5.06 o 
  -1  11   6       10.56       16.70      2.86 o 
  -1 -12   7        3.38        2.23      1.47 o 
   0 -12   7        3.14        5.10      1.38 o 
   1 -12   7        2.21        2.20      1.39 o 
   2 -12   7       24.42       30.74      2.25 o 
   3 -12   7        1.50        5.11      3.12 o 
   4 -12   7        6.41        4.59      2.44 o 
  -3 -11   7       21.62       25.38      2.81 o 
  -2 -11   7       13.40       12.50      2.10 o 
  -1 -11   7        6.32        6.86      1.67 o 
   0 -11   7        3.97        4.05      1.19 o 
   1 -11   7        7.78        8.84      1.32 o 
   2 -11   7       41.64       40.20      2.98 o 
   3 -11   7       32.94       41.94      5.51 o 
   4 -11   7       21.33       22.03      4.30 o 
   7 -11   7        7.32        7.77      1.23 o 
  -4 -10   7       11.69       12.28      2.22 o 
  -3 -10   7        1.45        1.27      1.05 o 
  -2 -10   7        3.92        2.48      0.95 o 
  -1 -10   7        0.06        0.85      1.12 o 
   0 -10   7      116.22      111.89      3.44 o 
   1 -10   7       46.82       42.55      2.29 o 
   2 -10   7       18.14       20.78      1.15 o 
   3 -10   7      193.07      194.37      7.98 o 
   4 -10   7       65.36       66.43      3.35 o 
   6 -10   7       86.40       84.75      2.60 o 
   7 -10   7        2.01        1.42      0.99 o 
   8 -10   7       15.41       19.70      1.97 o 
  -5  -9   7       58.73       65.27      3.96 o 
  -4  -9   7        1.07        2.31      1.23 o 
  -3  -9   7        0.00        0.58      0.98 o 
  -2  -9   7      325.82      314.23      6.03 o 
  -1  -9   7      110.42      108.23      3.26 o 
   0  -9   7        7.53        7.02      1.56 o 
   1  -9   7       86.19       97.92      2.14 o 
   2  -9   7        2.73        3.76      0.66 o 
   3  -9   7       12.82        9.02      1.65 o 
   4  -9   7       72.21       67.33      3.16 o 
   5  -9   7       24.84       25.64      1.20 o 
   6  -9   7        0.44        2.79      0.85 o 
   7  -9   7        2.08        0.97      0.91 o 
   8  -9   7       10.71        8.54      1.48 o 
   9  -9   7       12.45       12.93      2.97 o 
  -6  -8   7       23.85       21.04      2.02 o 
  -5  -8   7        0.59        0.32      0.89 o 
  -4  -8   7      107.49      109.20      3.99 o 
  -3  -8   7       15.85       15.69      2.00 o 
  -2  -8   7       43.56       46.49      2.40 o 
  -1  -8   7        1.80        2.27      0.73 o 
   0  -8   7       78.25       72.33      2.83 o 
   1  -8   7      146.26      143.65      2.24 o 
   2  -8   7       60.96       56.11      2.88 o 
   3  -8   7      770.00      783.68     13.18 o 
   4  -8   7       29.38       39.37      2.68 o 
   5  -8   7       12.37       10.60      1.20 o 
   6  -8   7       38.19       39.31      1.76 o 
   7  -8   7      110.73      106.72      3.66 o 
   8  -8   7       17.39       18.29      3.08 o 
  -7  -7   7        0.26        2.17      1.40 o 
  -6  -7   7       15.34       19.64      1.86 o 
  -5  -7   7       28.48       29.16      2.23 o 
  -4  -7   7       36.66       40.42      2.50 o 
  -3  -7   7        1.49        2.07      0.83 o 
  -2  -7   7      242.67      229.05      4.22 o 
  -1  -7   7       41.41       40.23      1.62 o 
   0  -7   7       83.48       73.90      2.61 o 
   1  -7   7      547.96      542.66      5.37 o 
   2  -7   7      451.07      432.96      8.28 o 
   3  -7   7        4.81        5.13      1.27 o 
   4  -7   7     2388.62     2174.93     22.11 o 
   5  -7   7       28.86       29.80      1.18 o 
   6  -7   7       69.58       55.19      2.05 o 
   7  -7   7        0.45        1.07      1.06 o 
   8  -7   7       11.60       12.36      1.43 o 
   9  -7   7        1.63        1.43      1.07 o 
  -8  -6   7        0.01        0.72      2.01 o 
  -7  -6   7       36.74       30.07      2.53 o 
  -6  -6   7       12.95       13.47      1.60 o 
  -5  -6   7       64.95       63.91      3.20 o 
  -4  -6   7       54.30       47.78      2.36 o 
  -3  -6   7      730.89      713.99      9.31 o 
  -2  -6   7      157.40      153.01      2.70 o 
  -1  -6   7       67.76       73.50      2.65 o 
   0  -6   7        0.03        0.60      0.48 o 
   1  -6   7       13.59       10.16      0.70 o 
   2  -6   7       96.12       97.39      1.66 o 
   3  -6   7       16.31       19.70      0.62 o 
   4  -6   7     1036.35     1007.71     11.00 o 
   5  -6   7       16.43       19.00      1.11 o 
   6  -6   7      159.48      144.17      3.37 o 
   7  -6   7        0.05        0.87      1.06 o 
   8  -6   7       15.32       11.12      1.48 o 
   9  -6   7       50.51       48.41      5.56 o 
  10  -6   7        8.62        8.59      1.72 o 
  -8  -5   7       22.93       14.53      2.51 o 
  -7  -5   7       10.85        8.19      1.73 o 
  -6  -5   7      111.93      109.65      3.21 o 
  -5  -5   7       12.72       15.29      1.42 o 
  -4  -5   7        5.07        4.40      0.91 o 
  -3  -5   7      252.58      241.00      5.03 o 
  -2  -5   7        5.00        2.59      0.71 o 
  -1  -5   7      172.30      162.36      2.48 o 
   0  -5   7      108.06      123.27      2.47 o 
   1  -5   7      231.91      266.19      3.22 o 
   2  -5   7       37.73       39.87      0.83 o 
   3  -5   7      114.02       93.83      2.02 o 
   4  -5   7      368.50      346.88      4.64 o 
   5  -5   7       24.89       27.31      1.32 o 
   6  -5   7       95.61       84.56      2.64 o 
   7  -5   7       78.93       71.08      2.63 o 
   8  -5   7       10.25        6.68      1.62 o 
   9  -5   7        1.63        1.97      1.19 o 
  10  -5   7       17.97       19.70      2.96 o 
  -9  -4   7       15.06       21.08      3.42 o 
  -8  -4   7        1.84        5.98      2.00 o 
  -7  -4   7       15.02       17.32      2.35 o 
  -6  -4   7       34.13       35.20      2.11 o 
  -5  -4   7       46.75       45.04      2.05 o 
  -4  -4   7        3.24        1.94      0.83 o 
  -3  -4   7       25.71       29.76      1.57 o 
  -2  -4   7      107.08       97.71      3.91 o 
  -1  -4   7      398.08      417.50      4.89 o 
   0  -4   7      257.29      286.86      3.51 o 
   1  -4   7      142.70      150.13      2.36 o 
   2  -4   7      556.14      580.48      7.47 o 
   3  -4   7      770.30      777.09      8.72 o 
   4  -4   7      475.21      458.07      5.87 o 
   5  -4   7      289.92      255.81      4.11 o 
   6  -4   7      103.41       99.84      2.55 o 
   7  -4   7       82.65       73.41      2.74 o 
   8  -4   7        0.21        2.51      1.09 o 
   9  -4   7       34.17       31.51      2.53 o 
  10  -4   7       24.95       26.71      2.53 o 
  -9  -3   7        4.14        6.67      2.27 o 
  -8  -3   7        5.38        6.15      2.00 o 
  -7  -3   7       16.83       16.09      1.55 o 
  -6  -3   7       24.11       24.94      1.29 o 
  -5  -3   7       57.06       56.67      1.49 o 
  -4  -3   7       51.87       53.27      1.48 o 
  -3  -3   7       14.65       12.56      0.73 o 
  -2  -3   7      349.65      366.34      4.45 o 
  -1  -3   7     2097.62     2193.29     25.11 o 
   0  -3   7      112.65      108.31      1.79 o 
   1  -3   7       48.62       63.84      1.51 o 
   2  -3   7        7.55       14.83      0.82 o 
   3  -3   7      183.36      216.87      3.30 o 
   4  -3   7      349.09      346.13      4.86 o 
   5  -3   7       54.14       58.83      1.94 o 
   6  -3   7      390.68      383.95      5.85 o 
   7  -3   7      133.36      141.44      3.87 o 
   8  -3   7        6.00        4.07      1.36 o 
   9  -3   7       49.58       49.14      3.01 o 
  10  -3   7       82.32       79.45      3.49 o 
 -10  -2   7       22.89       23.45      2.42 o 
  -9  -2   7       16.05       16.47      2.05 o 
  -8  -2   7       32.16       29.62      2.16 o 
  -7  -2   7       14.39       12.29      1.48 o 
  -6  -2   7      410.28      419.96      5.16 o 
  -5  -2   7        0.42        0.41      0.73 o 
  -4  -2   7       50.84       42.93      1.08 o 
  -3  -2   7      157.56      156.61      1.89 o 
  -2  -2   7      135.32      124.25      1.85 o 
  -1  -2   7     1396.96     1493.08     13.21 o 
   0  -2   7        0.04       -0.48      0.41 o 
   1  -2   7     1282.41     1383.49     17.98 o 
   2  -2   7      583.49      578.29      6.73 o 
   3  -2   7      818.27      788.33      9.06 o 
   4  -2   7       54.92       48.22      1.62 o 
   5  -2   7       25.38       24.45      1.49 o 
   6  -2   7      175.28      175.58      3.49 o 
   7  -2   7       21.34       20.52      2.01 o 
   8  -2   7      178.59      188.49      4.68 o 
   9  -2   7        0.01        0.94      1.26 o 
  10  -2   7       42.94       39.23      3.41 o 
 -10  -1   7       22.29       16.81      1.90 o 
  -9  -1   7        0.60        1.37      1.26 o 
  -8  -1   7      200.49      205.40      6.01 o 
  -7  -1   7       55.49       58.65      2.44 o 
  -6  -1   7      178.92      175.29      3.08 o 
  -5  -1   7     1070.55     1083.94      8.67 o 
  -4  -1   7       25.41       25.90      0.89 o 
  -3  -1   7       20.04       23.00      0.76 o 
  -2  -1   7      104.40      116.93      1.46 o 
  -1  -1   7      346.23      342.81      4.39 o 
   0  -1   7       51.69       50.90      2.33 o 
   1  -1   7       10.44       17.86      1.10 o 
   2  -1   7        9.91        6.25      1.35 o 
   3  -1   7       39.92       46.98      1.51 o 
   4  -1   7      243.54      261.24      4.03 o 
   5  -1   7       50.22       55.51      1.91 o 
   6  -1   7        3.05        4.31      0.93 o 
   7  -1   7        4.93        4.41      1.08 o 
   8  -1   7        3.29        5.74      1.42 o 
   9  -1   7       14.39       14.18      2.83 o 
 -10   0   7        4.49        2.80      1.74 o 
  -9   0   7       33.67       36.53      2.28 o 
  -8   0   7        7.09        7.58      1.42 o 
  -7   0   7        7.75        9.61      1.33 o 
  -6   0   7       80.38       86.68      2.12 o 
  -5   0   7       13.31       12.07      0.69 o 
  -4   0   7      150.08      156.69      2.10 o 
  -3   0   7       36.11       33.49      0.88 o 
  -2   0   7       88.77       85.19      1.23 o 
  -1   0   7       22.60       17.90      0.70 o 
   0   0   7     5178.66     5439.36     52.60 o 
   1   0   7     1556.35     1579.76     16.23 o 
   2   0   7       30.41       20.72      0.76 o 
   3   0   7      421.16      370.25      4.40 o 
   4   0   7        9.85        7.14      0.87 o 
   5   0   7      381.96      384.78      4.88 o 
   6   0   7      184.17      187.47      5.10 o 
   7   0   7       97.95      101.77      4.71 o 
   8   0   7       98.14       93.28      4.85 o 
   9   0   7      206.85      199.24      7.34 o 
 -10   1   7       11.92       10.08      2.25 o 
  -9   1   7        0.37        1.35      2.15 o 
  -8   1   7       32.01       34.95      2.02 o 
  -7   1   7      103.47      101.82      2.38 o 
  -6   1   7      102.66      106.73      2.69 o 
  -5   1   7      319.38      299.22      2.98 o 
  -4   1   7      452.15      454.53      3.89 o 
  -3   1   7     1241.45     1281.30     10.71 o 
  -2   1   7      317.57      305.71      3.21 o 
  -1   1   7     1923.35     2009.10     16.13 o 
   0   1   7      275.46      301.06      3.86 o 
   1   1   7      765.86      780.90      7.30 o 
   2   1   7     1232.45     1274.37     10.65 o 
   3   1   7       57.79       53.30      1.50 o 
   4   1   7       90.65       94.29      2.07 o 
   5   1   7      173.78      173.25      3.23 o 
   6   1   7        1.64        1.82      0.76 o 
   7   1   7        0.01        0.50      1.68 o 
   8   1   7      214.37      220.98     14.02 o 
   9   1   7       60.55       71.87     10.67 o 
 -10   2   7        7.41        6.30      2.88 o 
  -9   2   7       28.20       18.36      3.75 o 
  -8   2   7        0.21       -0.76      0.91 o 
  -7   2   7        4.67        3.26      0.95 o 
  -6   2   7        1.89        2.39      0.81 o 
  -5   2   7      619.93      664.54      6.32 o 
  -4   2   7      287.84      283.45      4.09 o 
  -3   2   7      169.50      193.12      2.35 o 
  -2   2   7        3.71        4.53      0.39 o 
  -1   2   7      682.65      676.54      5.39 o 
   0   2   7       67.58       87.25      1.37 o 
   1   2   7      882.21      850.32     10.41 o 
   2   2   7       67.20       67.20      1.24 o 
   3   2   7        1.74       -0.12      0.75 o 
   4   2   7       93.46      100.84      2.10 o 
   5   2   7       14.72       13.54      2.14 o 
   6   2   7        0.00        0.32      1.19 o 
   7   2   7       35.95       42.20      2.48 o 
   8   2   7        0.51        2.49      2.48 o 
 -10   3   7        0.01        1.80      1.83 o 
  -9   3   7       17.40       16.58      1.84 o 
  -8   3   7      234.71      230.17      5.05 o 
  -7   3   7        2.78        2.36      1.02 o 
  -6   3   7       46.62       49.64      1.92 o 
  -5   3   7      188.16      192.27      4.17 o 
  -4   3   7       14.86       15.60      0.86 o 
  -3   3   7       40.38       36.08      0.94 o 
  -2   3   7        0.86        1.30      0.37 o 
  -1   3   7      113.86      110.08      1.45 o 
   0   3   7       14.23       10.07      0.61 o 
   1   3   7      276.93      254.35      2.86 o 
   2   3   7       35.37       35.82      1.07 o 
   3   3   7       36.32       35.28      1.41 o 
   4   3   7       12.70       10.72      1.65 o 
   5   3   7       69.31       68.82      2.89 o 
   6   3   7        8.01        6.54      1.55 o 
   7   3   7       39.68       38.35      3.66 o 
   8   3   7        7.24        7.26      1.63 o 
 -10   4   7        0.02       -1.19      1.52 o 
  -9   4   7       68.97       77.67      3.12 o 
  -8   4   7        0.97        2.88      1.06 o 
  -7   4   7      104.31      104.74      3.11 o 
  -6   4   7       18.30       14.80      1.39 o 
  -5   4   7       37.94       39.03      3.11 o 
  -4   4   7      948.05      989.71     13.65 o 
  -3   4   7      489.30      456.35      5.35 o 
  -2   4   7       10.83       17.81      1.12 o 
  -1   4   7      160.87      150.46      1.71 o 
   0   4   7      458.00      434.21      3.82 o 
   1   4   7      175.39      181.56      2.30 o 
   2   4   7      306.08      310.01      4.22 o 
   3   4   7      205.18      192.54      3.58 o 
   4   4   7       86.42       96.49      3.40 o 
   5   4   7       87.36       79.42      3.86 o 
   6   4   7       13.82       10.13      1.81 o 
   7   4   7        5.75        4.73      1.69 o 
 -10   5   7        6.65        5.13      1.60 o 
  -9   5   7        9.48        9.22      1.56 o 
  -8   5   7       11.31        9.17      1.45 o 
  -7   5   7       89.49       87.98      2.62 o 
  -6   5   7       33.84       34.66      2.29 o 
  -5   5   7      259.11      288.89      5.54 o 
  -4   5   7      662.05      650.03      8.83 o 
  -3   5   7        4.72       16.72      1.81 o 
  -2   5   7       50.35       54.54      1.86 o 
  -1   5   7      245.16      251.27      4.00 o 
   0   5   7       78.36       81.86      2.19 o 
   1   5   7        0.30       -0.78      0.61 o 
   2   5   7      983.30      955.51     11.43 o 
   3   5   7       31.69       29.50      1.79 o 
   4   5   7      775.79      676.72     83.01 o 
   5   5   7        0.15        0.73      1.43 o 
   6   5   7       13.46       16.40      2.81 o 
   7   5   7       19.17       19.67      3.01 o 
 -10   6   7        2.62        1.87      1.41 o 
  -9   6   7       74.40       77.47      3.16 o 
  -8   6   7        1.66        1.86      1.35 o 
  -7   6   7        0.64        0.64      1.27 o 
  -6   6   7       47.37       48.63      7.64 o 
  -5   6   7      114.86       86.26      4.03 o 
  -4   6   7        0.06        0.28      1.41 o 
  -3   6   7      259.44      197.73      5.37 o 
  -2   6   7     1454.55     1311.15     42.08 o 
  -1   6   7       27.85       30.28      1.48 o 
   0   6   7       30.14       26.92      1.64 o 
   1   6   7      153.52      154.40      3.22 o 
   2   6   7       10.10        8.49      1.13 o 
   3   6   7       43.49       51.52      2.40 o 
   4   6   7       30.62       27.15      3.07 o 
   5   6   7       12.69       11.09      5.41 o 
   6   6   7      103.93      107.01     10.81 o 
  -9   7   7       96.93      102.61      4.39 o 
  -8   7   7       54.85       62.66      3.02 o 
  -7   7   7        1.53       -0.04      1.32 o 
  -6   7   7        7.30        9.84      2.00 o 
  -5   7   7      103.27       96.56      4.43 o 
  -4   7   7      352.64      330.73      8.70 o 
  -3   7   7       16.62       16.35      1.89 o 
  -2   7   7        4.66        3.69      1.17 o 
  -1   7   7        7.71       15.32      2.80 o 
   0   7   7      212.74      218.36      4.69 o 
   1   7   7       82.22       81.69      2.27 o 
   2   7   7       30.87       30.24      2.04 o 
   3   7   7       19.96       22.23      1.72 o 
   4   7   7       23.64       26.88      2.67 o 
   5   7   7       13.69       14.22      2.18 o 
  -9   8   7        0.39       -0.05      1.43 o 
  -8   8   7       62.29       63.42      3.69 o 
  -7   8   7        6.82        4.58      2.36 o 
  -6   8   7       45.06       52.87      3.77 o 
  -5   8   7      122.77      122.96      5.14 o 
  -4   8   7       10.20       15.15      2.32 o 
  -3   8   7       42.41       38.62      2.87 o 
  -2   8   7      338.08      292.42      7.01 o 
  -1   8   7       58.54       60.90      3.09 o 
   0   8   7       10.17       10.98      1.79 o 
   1   8   7       74.01       80.26      3.02 o 
   2   8   7       62.86       65.95      3.03 o 
   3   8   7       54.74       63.22      3.34 o 
   4   8   7       29.19       32.29      4.63 o 
  -8   9   7       35.06       33.62      2.91 o 
  -7   9   7       42.97       45.20      4.08 o 
  -6   9   7       12.97        9.34      2.07 o 
  -5   9   7        6.76        9.39      3.35 o 
  -4   9   7        0.48        0.28      1.03 o 
  -3   9   7        1.03       -1.50      1.14 o 
  -2   9   7       55.18       54.43      3.30 o 
  -1   9   7       14.25       13.29      1.99 o 
   0   9   7       97.04       93.82      4.06 o 
   1   9   7        6.71        7.60      1.58 o 
   2   9   7        4.40        5.51      1.53 o 
   3   9   7       14.94       13.49      2.06 o 
  -7  10   7       27.58       33.36      5.88 o 
  -6  10   7       23.01        1.65      1.42 o 
  -5  10   7        4.63       10.73      3.47 o 
  -4  10   7       19.85       25.41      3.51 o 
  -3  10   7       38.91       43.79      4.91 o 
  -2  10   7        8.20        7.56      2.30 o 
  -1  10   7        0.19       -0.17      1.58 o 
   0  10   7        5.60        6.52      1.89 o 
   1  10   7        3.07        5.94      2.49 o 
  -4  11   7       10.49        7.46      2.54 o 
  -3  11   7      148.98      146.87      8.47 o 
  -2  11   7        1.22        1.94      1.75 o 
  -1 -12   8        4.29        6.09      1.68 o 
   0 -12   8       15.29       14.01      1.80 o 
   1 -12   8       18.86       21.76      1.95 o 
   2 -12   8       14.73       15.67      1.75 o 
   3 -12   8        6.81        8.55      3.53 o 
   4 -12   8       18.57       20.92      4.48 o 
  -3 -11   8       15.08       14.20      1.85 o 
  -2 -11   8       22.56       21.52      2.53 o 
  -1 -11   8      151.71      149.10      4.44 o 
   0 -11   8       24.62       24.67      2.07 o 
   1 -11   8       12.44       14.12      1.21 o 
   2 -11   8        2.86        2.33      1.03 o 
   3 -11   8       30.63       38.95      2.76 o 
   4 -11   8       39.58       48.96      5.73 o 
   7 -11   8        1.16        3.05      0.99 o 
  -4 -10   8       11.90        9.82      2.32 o 
  -3 -10   8        6.77        7.45      1.48 o 
  -2 -10   8       36.82       36.11      2.35 o 
  -1 -10   8      188.17      198.72      5.35 o 
   0 -10   8       40.89       42.99      3.21 o 
   1 -10   8        3.31        2.71      0.76 o 
   2 -10   8        5.84        8.45      0.91 o 
   3 -10   8        0.43        0.40      2.43 o 
   4 -10   8       12.26       11.41      2.49 o 
   5 -10   8        0.03       -0.38      1.90 o 
   6 -10   8        5.02        5.39      0.99 o 
   7 -10   8        8.57        5.05      1.23 o 
   8 -10   8        0.70       -0.48      1.45 o 
  -5  -9   8        0.18       -0.71      1.10 o 
  -4  -9   8       94.84       98.92      3.72 o 
  -3  -9   8       53.54       53.43      3.43 o 
  -2  -9   8      125.43      123.49      3.24 o 
  -1  -9   8       80.26       80.68      2.52 o 
   0  -9   8        0.00        0.08      0.78 o 
   1  -9   8        0.25        0.80      0.54 o 
   2  -9   8      101.48      101.36      2.07 o 
   3  -9   8      147.95      135.68      4.94 o 
   4  -9   8       10.54       12.29      3.19 o 
   5  -9   8       45.43       37.98      2.99 o 
   6  -9   8       63.53       56.48      4.20 o 
   7  -9   8       16.13       17.28      1.49 o 
   8  -9   8       30.07       33.46      3.20 o 
  -6  -8   8        9.61        8.73      1.58 o 
  -5  -8   8        1.66        1.95      1.53 o 
  -4  -8   8      104.58      111.17      3.67 o 
  -3  -8   8       83.00       81.97      4.17 o 
  -2  -8   8      179.93      178.20      3.85 o 
  -1  -8   8        0.00        0.24      0.62 o 
   0  -8   8      104.68      110.31      2.80 o 
   1  -8   8      138.13      136.57      2.71 o 
   2  -8   8      925.23      851.69      8.62 o 
   3  -8   8       13.81       16.60      1.97 o 
   4  -8   8       50.13       38.34      1.95 o 
   5  -8   8      118.05      115.61      2.65 o 
   6  -8   8        1.56        0.96      0.75 o 
   7  -8   8       48.00       51.61      2.24 o 
   8  -8   8       86.64       89.49      3.73 o 
   9  -8   8        1.15        4.47      2.27 o 
  -7  -7   8        2.44        1.69      1.36 o 
  -6  -7   8        1.18        1.88      1.13 o 
  -5  -7   8       21.73       16.34      1.88 o 
  -4  -7   8        4.56        4.34      1.15 o 
  -3  -7   8       29.89       28.19      2.15 o 
  -2  -7   8       40.76       44.33      2.06 o 
  -1  -7   8       97.36       95.38      2.44 o 
   0  -7   8     1036.24     1021.13     12.18 o 
   1  -7   8      107.08      113.92      2.30 o 
   2  -7   8       72.49       76.65      1.45 o 
   3  -7   8       39.28       45.14      1.28 o 
   4  -7   8        4.96        8.71      1.15 o 
   5  -7   8       93.35       90.19      2.39 o 
   6  -7   8        6.96        3.29      0.86 o 
   7  -7   8      164.86      155.56      4.63 o 
   8  -7   8      114.50      121.30      3.59 o 
   9  -7   8        6.49        5.93      1.34 o 
  -8  -6   8        2.85        0.08      1.98 o 
  -7  -6   8        5.83        3.72      1.38 o 
  -6  -6   8        3.80        2.45      1.14 o 
  -5  -6   8       27.07       27.45      1.89 o 
  -4  -6   8        3.82        5.92      1.19 o 
  -3  -6   8        1.27        1.64      0.80 o 
  -2  -6   8        0.02       -0.38      0.58 o 
  -1  -6   8      300.43      316.82      4.45 o 
   0  -6   8      100.25      108.31      2.04 o 
   1  -6   8      477.54      473.20      5.28 o 
   2  -6   8      264.49      254.84      3.22 o 
   3  -6   8        0.38        1.44      0.53 o 
   4  -6   8       34.60       33.26      1.21 o 
   5  -6   8      104.07       83.58      2.05 o 
   6  -6   8        0.00       -0.18      0.67 o 
   7  -6   8       35.70       33.41      2.08 o 
   8  -6   8       13.27       13.17      2.46 o 
   9  -6   8        7.01        7.99      2.64 o 
  -8  -5   8       22.43       21.41      3.02 o 
  -7  -5   8       12.63       12.49      1.92 o 
  -6  -5   8       17.59       21.12      1.80 o 
  -5  -5   8        1.29        1.37      1.20 o 
  -4  -5   8        0.33       -0.69      0.71 o 
  -3  -5   8      102.55      108.39      2.77 o 
  -2  -5   8      261.33      258.34      4.23 o 
  -1  -5   8       30.92       33.00      1.33 o 
   0  -5   8       12.98       15.77      0.87 o 
   1  -5   8       57.29       64.63      2.65 o 
   2  -5   8       62.61       67.59      1.81 o 
   3  -5   8        8.12       11.10      1.98 o 
   4  -5   8      388.73      335.47      4.67 o 
   5  -5   8      107.09       96.44      2.31 o 
   6  -5   8        0.14       -0.16      0.73 o 
   7  -5   8      104.35       92.87      3.03 o 
   8  -5   8      178.73      163.33      5.26 o 
   9  -5   8       83.99       84.90      3.38 o 
  10  -5   8        7.89        6.40      1.66 o 
  -9  -4   8       12.04        8.83      2.39 o 
  -8  -4   8        2.55        4.63      1.97 o 
  -7  -4   8        0.01       -0.16      1.48 o 
  -6  -4   8       23.97       24.09      1.61 o 
  -5  -4   8       45.63       47.30      1.89 o 
  -4  -4   8       12.96        8.89      1.21 o 
  -3  -4   8      112.56      113.31      2.42 o 
  -2  -4   8      362.09      345.95      4.24 o 
  -1  -4   8       47.86       45.54      1.32 o 
   0  -4   8       78.41       91.84      2.41 o 
   1  -4   8      363.11      370.73      4.29 o 
   2  -4   8       13.31       20.29      0.93 o 
   3  -4   8      106.33      116.48      2.25 o 
   4  -4   8      157.24      150.79      3.50 o 
   5  -4   8       97.28       86.93      2.27 o 
   6  -4   8        5.10        2.99      0.98 o 
   7  -4   8      321.77      308.09      6.08 o 
   8  -4   8       83.51       85.01      3.22 o 
   9  -4   8      170.73      162.34      6.86 o 
  10  -4   8       19.23       14.88      2.10 o 
  -9  -3   8        0.01       -0.39      1.76 o 
  -8  -3   8        1.14        0.67      1.62 o 
  -7  -3   8       22.05       24.71      2.55 o 
  -6  -3   8       39.90       38.64      1.87 o 
  -5  -3   8      335.88      324.70      7.47 o 
  -4  -3   8       23.60       26.53      1.30 o 
  -3  -3   8      182.04      189.96      2.46 o 
  -2  -3   8      756.97      755.27      7.07 o 
  -1  -3   8      370.36      374.95      6.24 o 
   0  -3   8      295.96      298.73      3.69 o 
   1  -3   8      330.60      369.30      4.70 o 
   2  -3   8      204.62      229.81      3.39 o 
   3  -3   8      110.99      100.02      2.15 o 
   4  -3   8      117.80      105.22      2.71 o 
   5  -3   8      151.80      142.95      3.04 o 
   6  -3   8     1076.66     1032.93     12.44 o 
   7  -3   8       10.25       11.57      1.55 o 
   8  -3   8       58.33       56.79      3.13 o 
   9  -3   8       56.26       56.28      2.81 o 
  -9  -2   8      136.50      134.78      3.89 o 
  -8  -2   8       24.44       22.57      2.29 o 
  -7  -2   8       42.30       41.47      2.23 o 
  -6  -2   8      226.24      222.17      3.67 o 
  -5  -2   8      343.75      350.05      4.69 o 
  -4  -2   8       31.91       30.84      0.97 o 
  -3  -2   8      343.27      366.22      3.31 o 
  -2  -2   8        4.57        2.09      0.45 o 
  -1  -2   8      574.84      664.53      6.53 o 
   0  -2   8      210.24      194.79      2.46 o 
   1  -2   8      775.78      806.56     24.66 o 
   2  -2   8       38.35       36.13      1.25 o 
   3  -2   8      117.71      138.65      2.66 o 
   4  -2   8        4.78        3.26      0.76 o 
   5  -2   8       48.65       51.86      2.02 o 
   6  -2   8      141.95      143.75      5.06 o 
   7  -2   8       37.96       36.41      2.12 o 
   8  -2   8      105.61      111.75      3.32 o 
   9  -2   8       37.92       35.14      2.42 o 
 -10  -1   8        2.74        2.34      1.48 o 
  -9  -1   8        5.27        5.13      1.47 o 
  -8  -1   8      503.85      517.67     10.04 o 
  -7  -1   8       63.55       63.47      2.73 o 
  -6  -1   8      175.64      177.79      3.87 o 
  -5  -1   8      231.20      224.53      3.01 o 
  -4  -1   8        7.89       10.25      0.65 o 
  -3  -1   8       68.24       81.93      1.29 o 
  -2  -1   8      226.07      247.77      2.37 o 
  -1  -1   8      361.73      379.37      4.09 o 
   0  -1   8       23.25       17.12      1.15 o 
   1  -1   8        6.08        7.56      0.70 o 
   2  -1   8       25.83       21.53      1.21 o 
   3  -1   8      342.22      326.03      4.96 o 
   4  -1   8       73.00       56.46      1.66 o 
   5  -1   8       45.35       43.70      1.81 o 
   6  -1   8       27.25       25.51      1.67 o 
   7  -1   8      600.05      611.68      9.65 o 
   8  -1   8       59.60       64.43      3.10 o 
   9  -1   8       22.07       20.26      3.20 o 
 -10   0   8        0.04        0.24      1.66 o 
  -9   0   8        2.86        2.96      1.31 o 
  -8   0   8       24.83       26.28      1.95 o 
  -7   0   8        9.22        8.18      1.77 o 
  -6   0   8      125.79      128.13      3.19 o 
  -5   0   8      205.55      207.06      2.67 o 
  -4   0   8      150.60      154.18      1.95 o 
  -3   0   8        1.00        1.03      0.35 o 
  -2   0   8        0.14       -0.38      0.28 o 
  -1   0   8        9.02        7.98      0.50 o 
   0   0   8      866.37      971.56      8.54 o 
   1   0   8      186.90      158.27      2.34 o 
   2   0   8      677.01      709.17      6.88 o 
   3   0   8      111.44      119.10      1.99 o 
   4   0   8     1382.28     1333.55     14.19 o 
   5   0   8      244.82      234.90      4.22 o 
   6   0   8       36.05       36.89      2.04 o 
   7   0   8      104.10      102.58      3.46 o 
   8   0   8        0.16        1.06      1.89 o 
   9   0   8       11.80       17.73      3.04 o 
 -10   1   8        4.03        2.31      3.16 o 
  -9   1   8        2.02        1.00      2.04 o 
  -8   1   8        6.43        6.53      1.69 o 
  -7   1   8      127.20      125.08      3.53 o 
  -6   1   8       93.46       98.48      2.32 o 
  -5   1   8       48.45       49.10      1.26 o 
  -4   1   8      291.23      290.39      4.12 o 
  -3   1   8     2719.79     2732.36     20.41 o 
  -2   1   8       68.85       75.09      1.22 o 
  -1   1   8      116.67      146.11      1.85 o 
   0   1   8       91.47       86.70      1.46 o 
   1   1   8       40.14       49.92      1.07 o 
   2   1   8      487.20      512.92      5.40 o 
   3   1   8      165.09      159.24      2.45 o 
   4   1   8       23.93       20.47      1.20 o 
   5   1   8      327.06      325.58      4.59 o 
   6   1   8       83.78       67.38      6.46 o 
   7   1   8       28.42       30.23      3.64 o 
   8   1   8      129.35      139.79      5.91 o 
   9   1   8       63.44       64.61      9.05 o 
 -10   2   8       33.63       30.07      3.20 o 
  -9   2   8       20.58       19.07      2.57 o 
  -8   2   8       12.29       13.83      3.57 o 
  -7   2   8        0.08       -0.78      0.79 o 
  -6   2   8       21.01       23.57      1.65 o 
  -5   2   8       20.04       18.02      1.05 o 
  -4   2   8       22.01       21.14      0.97 o 
  -3   2   8        1.78        0.59      0.39 o 
  -2   2   8       15.93       25.43      0.81 o 
  -1   2   8      178.61      147.99      1.80 o 
   0   2   8        0.02        0.58      0.33 o 
   1   2   8        1.03        0.94      0.40 o 
   2   2   8       15.26       16.72      1.00 o 
   3   2   8      183.96      183.71      3.09 o 
   4   2   8        0.45       -1.07      0.70 o 
   5   2   8        6.71        4.00      1.08 o 
   6   2   8        2.49        2.24      1.67 o 
   7   2   8        3.84        1.96      0.94 o 
   8   2   8        0.54       -0.91      2.41 o 
 -10   3   8        0.04        1.62      1.90 o 
  -9   3   8       16.82       17.04      2.63 o 
  -8   3   8       20.35       19.46      1.79 o 
  -7   3   8       35.50       35.44      2.16 o 
  -6   3   8      195.49      192.67      4.89 o 
  -5   3   8      268.36      257.75      4.14 o 
  -4   3   8      159.33      172.46      2.69 o 
  -3   3   8        8.20        8.34      0.62 o 
  -2   3   8        1.56        1.67      0.38 o 
  -1   3   8        0.29       -0.03      0.29 o 
   0   3   8       14.80       15.71      0.75 o 
   1   3   8       29.81       24.48      1.11 o 
   2   3   8      125.58      127.39      2.26 o 
   3   3   8       12.41       13.03      1.53 o 
   4   3   8       28.01       29.47      2.09 o 
   5   3   8       21.54       23.31      2.08 o 
   6   3   8       62.33       65.43      3.08 o 
   7   3   8       25.13       24.26      2.31 o 
   8   3   8        4.60       10.37      2.75 o 
 -10   4   8       14.27       15.31      2.75 o 
  -9   4   8        3.12        4.08      1.38 o 
  -8   4   8        0.00        1.49      1.33 o 
  -7   4   8        9.58        8.13      1.38 o 
  -6   4   8       45.47       39.18      2.35 o 
  -5   4   8       68.90       68.90      2.27 o 
  -4   4   8        7.24        5.92      0.95 o 
  -3   4   8      547.64      535.33      7.58 o 
  -2   4   8      595.38      570.84      7.15 o 
  -1   4   8      259.16      262.85      3.00 o 
   0   4   8      192.96      164.89      2.14 o 
   1   4   8       13.19        9.29      0.76 o 
   2   4   8      401.10      430.97      5.42 o 
   3   4   8      120.72      125.07      2.81 o 
   4   4   8        2.55        0.42      1.35 o 
   5   4   8       98.83       95.12      3.88 o 
   6   4   8       87.21       84.06      5.45 o 
   7   4   8       83.87       88.61      3.71 o 
 -10   5   8        0.41       -0.57      1.28 o 
  -9   5   8        1.24        0.98      1.27 o 
  -8   5   8       21.35       22.82      1.98 o 
  -7   5   8      623.30      635.96      9.72 o 
  -6   5   8      364.57      370.18     14.77 o 
  -5   5   8      620.30      578.79     14.16 o 
  -4   5   8      136.69      122.20      6.77 o 
  -3   5   8      140.83      129.62      2.96 o 
  -2   5   8      414.54      402.93      6.22 o 
  -1   5   8      320.72      297.23      4.63 o 
   0   5   8        9.12        4.69      0.90 o 
   1   5   8       11.55       11.55      1.15 o 
   2   5   8       10.81       13.41      1.80 o 
   3   5   8        0.77       -0.13      0.87 o 
   4   5   8      545.15      565.53     12.59 o 
   5   5   8       91.46       89.65      5.11 o 
   6   5   8      106.52       97.40      4.98 o 
  -9   6   8       25.50       23.39      2.18 o 
  -8   6   8        1.44        1.99      1.23 o 
  -7   6   8       24.66       30.88      2.47 o 
  -6   6   8      149.08      157.83      7.81 o 
  -5   6   8        8.55        5.26      1.24 o 
  -4   6   8      864.09      850.83     17.49 o 
  -3   6   8        4.84       10.10      1.41 o 
  -2   6   8      309.94      309.96      4.69 o 
  -1   6   8       25.38       28.38      1.75 o 
   0   6   8      115.30       99.85      2.54 o 
   1   6   8        0.27        1.35      0.83 o 
   2   6   8       30.12       30.96      1.81 o 
   3   6   8       93.34       92.52      2.57 o 
   4   6   8       84.54       76.71      5.42 o 
   5   6   8       66.96       72.52      4.47 o 
   6   6   8        5.21        8.83      2.60 o 
  -9   7   8        7.66        8.15      2.01 o 
  -8   7   8        8.25        7.46      1.54 o 
  -7   7   8       57.38       60.01      4.53 o 
  -6   7   8        0.33        0.60      0.93 o 
  -5   7   8        0.41        1.50      3.16 o 
  -4   7   8        4.26        0.80      1.21 o 
  -3   7   8        1.08       -0.55      1.26 o 
  -2   7   8       37.70       40.35      3.34 o 
  -1   7   8       17.27       19.78      1.74 o 
   0   7   8       27.71       27.47      1.47 o 
   1   7   8        0.94        0.32      0.84 o 
   2   7   8        8.65        9.98      1.29 o 
   3   7   8       38.75       37.28      2.37 o 
   4   7   8        3.52        1.07      1.73 o 
   5   7   8      327.95      362.03      8.07 o 
  -8   8   8        1.94        2.73      1.49 o 
  -7   8   8       10.51       17.54      4.88 o 
  -6   8   8        2.66        1.85      1.36 o 
  -5   8   8       24.43       24.89      4.89 o 
  -4   8   8       52.75       42.80      3.62 o 
  -3   8   8       21.69       20.43      3.12 o 
  -2   8   8       51.40       45.13      3.78 o 
  -1   8   8        3.04        4.61      1.45 o 
   0   8   8       41.70       39.37      2.48 o 
   1   8   8      369.97      391.78      7.35 o 
   2   8   8        0.03       -0.99      1.18 o 
   3   8   8       10.60       12.93      1.92 o 
  -7   9   8        0.04        2.18      1.79 o 
  -6   9   8        2.03        3.10      2.38 o 
  -5   9   8      100.75      114.60      5.36 o 
  -4   9   8        8.27        6.13      1.85 o 
  -3   9   8        0.78        2.20      1.28 o 
  -2   9   8        0.19       -0.67      0.85 o 
  -1   9   8        0.13        0.32      1.23 o 
   0   9   8       24.76       24.75      2.96 o 
   1   9   8       12.02       11.92      1.78 o 
   2   9   8       11.53       13.00      1.89 o 
  -6  10   8       26.99       30.22      3.55 o 
  -5  10   8      141.12      154.50     14.68 o 
  -4  10   8       33.11       33.23      3.57 o 
  -3  10   8      175.30      197.26      6.80 o 
  -2  10   8       30.59       31.63      5.98 o 
  -1  10   8        0.98       -1.50      1.28 o 
   0  10   8       41.41       54.07      5.16 o 
   0 -12   9        5.34        5.90      1.15 o 
   1 -12   9        1.68        3.13      1.18 o 
   2 -12   9       39.22       47.18      2.25 o 
   3 -12   9       28.20       22.59      4.59 o 
  -2 -11   9        2.12        2.11      1.56 o 
  -1 -11   9        5.22        4.44      1.49 o 
   0 -11   9        5.27        6.20      1.18 o 
   1 -11   9       19.52       20.70      1.45 o 
   2 -11   9       80.98       84.75      2.06 o 
   3 -11   9       55.58       55.53      3.32 o 
   4 -11   9       10.22        9.66      2.76 o 
   7 -11   9        1.54        2.92      1.04 o 
  -4 -10   9       13.63       12.35      2.07 o 
  -3 -10   9        0.11       -0.03      1.03 o 
  -2 -10   9       33.47       30.53      2.05 o 
  -1 -10   9        0.00        0.90      1.08 o 
   0 -10   9       34.18       34.09      2.24 o 
   1 -10   9      125.64      120.98      2.62 o 
   2 -10   9       63.37       64.33      1.70 o 
   3 -10   9        1.86        1.19      1.41 o 
   4 -10   9        0.29        2.36      5.32 o 
   5 -10   9        1.28        2.64      1.86 o 
   6 -10   9       16.06       16.36      2.13 o 
   7 -10   9       29.80       31.62      2.07 o 
   8 -10   9        0.09       -0.31      1.02 o 
  -5  -9   9        0.35        0.54      1.15 o 
  -4  -9   9       91.42       95.56      5.80 o 
  -3  -9   9       22.07       20.93      1.90 o 
  -2  -9   9        3.03        2.97      0.94 o 
  -1  -9   9        1.11        0.92      1.02 o 
   0  -9   9      614.63      614.18     10.06 o 
   1  -9   9      327.25      325.68      4.65 o 
   2  -9   9       30.25       24.18      1.20 o 
   3  -9   9       32.93       36.01      3.27 o 
   4  -9   9       54.53       57.99      4.24 o 
   5  -9   9       61.11       57.43      1.83 o 
   6  -9   9       10.29       11.04      1.15 o 
   7  -9   9       27.20       34.61      1.98 o 
   8  -9   9        7.47        7.28      1.31 o 
  -6  -8   9       54.80       58.80      3.37 o 
  -5  -8   9        2.22        2.30      1.26 o 
  -4  -8   9       41.36       42.26      2.67 o 
  -3  -8   9        4.07        3.11      1.32 o 
  -2  -8   9      100.64      102.06      3.52 o 
  -1  -8   9      169.14      167.19      3.50 o 
   0  -8   9      101.52      102.43      2.75 o 
   1  -8   9       77.88       77.15      2.01 o 
   2  -8   9      709.69      679.30      8.20 o 
   3  -8   9      132.49      130.39      2.40 o 
   4  -8   9        7.79       12.28      1.27 o 
   5  -8   9        2.11        1.25      0.66 o 
   6  -8   9        0.37        0.65      1.05 o 
   7  -8   9       29.63       31.96      1.93 o 
   8  -8   9       72.50       75.74      3.56 o 
   9  -8   9       12.73       14.41      3.02 o 
  -7  -7   9       28.57       28.20      2.35 o 
  -6  -7   9        7.71        7.86      1.63 o 
  -5  -7   9      194.58      195.49      5.06 o 
  -4  -7   9       10.86       10.49      1.65 o 
  -3  -7   9       83.49       88.55      3.24 o 
  -2  -7   9       35.09       42.33      2.00 o 
  -1  -7   9        4.13        2.45      0.87 o 
   0  -7   9      299.04      298.74      4.61 o 
   1  -7   9        1.37        0.49      0.73 o 
   2  -7   9      613.51      611.80      6.62 o 
   3  -7   9        0.03        0.79      0.52 o 
   4  -7   9       85.36       71.71      2.57 o 
   5  -7   9       34.50       32.96      3.15 o 
   6  -7   9       78.94       73.35      2.47 o 
   7  -7   9       13.07       11.40      1.77 o 
   8  -7   9       46.44       47.91      2.57 o 
   9  -7   9        1.91        2.92      1.17 o 
  -7  -6   9        0.03       -0.43      1.08 o 
  -6  -6   9       12.86        8.05      2.61 o 
  -5  -6   9      226.16      233.17      4.69 o 
  -4  -6   9       43.46       43.31      2.48 o 
  -3  -6   9        1.28        1.27      0.99 o 
  -2  -6   9       30.26       32.57      1.77 o 
  -1  -6   9        1.81        0.88      0.61 o 
   0  -6   9       52.35       56.60      1.52 o 
   1  -6   9       31.52       23.83      0.98 o 
   2  -6   9       83.91       75.01      1.56 o 
   3  -6   9      236.36      215.22      3.25 o 
   4  -6   9      212.28      187.30      3.60 o 
   5  -6   9       92.89       80.41      2.94 o 
   6  -6   9       97.43       90.64      3.24 o 
   7  -6   9       84.85       90.96      3.03 o 
   8  -6   9       97.65       90.29      3.24 o 
   9  -6   9        0.00        2.29      2.31 o 
  -8  -5   9        1.87        1.80      1.59 o 
  -7  -5   9        0.05        1.74      1.37 o 
  -6  -5   9        0.81        0.29      0.87 o 
  -5  -5   9       22.11       22.09      1.70 o 
  -4  -5   9      236.93      231.85      3.67 o 
  -3  -5   9       14.56       12.84      1.11 o 
  -2  -5   9       13.35       14.45      1.18 o 
  -1  -5   9      225.17      233.32      3.44 o 
   0  -5   9      168.81      177.84      2.77 o 
   1  -5   9      130.08      119.64      2.07 o 
   2  -5   9      659.32      610.61      6.59 o 
   3  -5   9      850.15      757.81      8.77 o 
   4  -5   9       32.73       35.76      1.40 o 
   5  -5   9        0.02        0.80      0.59 o 
   6  -5   9       41.74       42.20      2.19 o 
   7  -5   9      444.01      419.86      7.41 o 
   8  -5   9        0.31        1.57      1.29 o 
   9  -5   9        0.82        0.72      1.20 o 
  -9  -4   9        0.07        1.46      2.02 o 
  -8  -4   9        2.12       -0.68      2.87 o 
  -7  -4   9       85.46       85.69      4.19 o 
  -6  -4   9       77.09       81.90      2.72 o 
  -5  -4   9        0.70        0.24      0.70 o 
  -4  -4   9       42.54       41.72      2.15 o 
  -3  -4   9       68.83       62.58      1.97 o 
  -2  -4   9       73.49       74.72      1.75 o 
  -1  -4   9       62.26       56.87      1.54 o 
   0  -4   9      191.62      191.22      2.85 o 
   1  -4   9       17.54       16.63      0.88 o 
   2  -4   9     1006.67      995.95     11.02 o 
   3  -4   9        0.71        0.51      0.63 o 
   4  -4   9     1501.91     1377.27     15.15 o 
   5  -4   9       19.63       28.33      1.57 o 
   6  -4   9       29.83       29.62      2.37 o 
   7  -4   9       49.43       51.11      2.75 o 
   8  -4   9      160.11      145.39      4.28 o 
   9  -4   9        9.82        9.43      1.79 o 
  -9  -3   9        1.56       -0.11      1.82 o 
  -8  -3   9       32.25       32.75      2.99 o 
  -7  -3   9       53.01       54.39      3.48 o 
  -6  -3   9        5.00        7.58      0.99 o 
  -5  -3   9       65.56       71.37      1.97 o 
  -4  -3   9      169.19      163.61      2.68 o 
  -3  -3   9     1043.17     1096.00      9.87 o 
  -2  -3   9       53.85       57.26      1.42 o 
  -1  -3   9       28.96       33.06      1.21 o 
   0  -3   9      903.76      910.89     22.43 o 
   1  -3   9      843.62      879.00      8.98 o 
   2  -3   9       90.60      100.46      2.14 o 
   3  -3   9        4.11        2.22      0.83 o 
   4  -3   9      368.10      362.74      6.07 o 
   5  -3   9       87.57       86.40      2.43 o 
   6  -3   9      102.88      104.55      3.24 o 
   7  -3   9       35.24       32.45      2.32 o 
   8  -3   9       17.90       15.27      1.88 o 
   9  -3   9       59.37       64.42      2.95 o 
  -9  -2   9       27.88       27.36      2.19 o 
  -8  -2   9       37.13       38.93      2.51 o 
  -7  -2   9       93.67       92.44      3.00 o 
  -6  -2   9       20.60       19.61      1.22 o 
  -5  -2   9       60.30       67.11      1.67 o 
  -4  -2   9      164.25      177.49      2.42 o 
  -3  -2   9       35.52       34.64      1.01 o 
  -2  -2   9       34.91       31.41      1.07 o 
  -1  -2   9      302.08      295.28      3.56 o 
   0  -2   9      175.73      186.89      2.75 o 
   1  -2   9       67.82       77.69      1.82 o 
   2  -2   9      182.38      215.95      4.22 o 
   3  -2   9        2.30        2.07      0.64 o 
   4  -2   9      169.98      151.61      3.16 o 
   5  -2   9       63.08       67.31      2.13 o 
   6  -2   9       85.24       87.46      2.37 o 
   7  -2   9       27.99       28.06      1.93 o 
   8  -2   9       75.71       78.13      2.93 o 
   9  -2   9        4.76        4.03      1.87 o 
 -10  -1   9        0.23        0.81      1.36 o 
  -9  -1   9        1.90       -0.22      1.34 o 
  -8  -1   9        7.86        7.45      1.50 o 
  -7  -1   9      198.87      198.07      4.37 o 
  -6  -1   9        0.35        0.31      0.86 o 
  -5  -1   9      112.30      106.63      2.06 o 
  -4  -1   9       19.96       25.31      0.96 o 
  -3  -1   9       92.24       95.55      1.46 o 
  -2  -1   9     2788.77     2859.54     22.70 o 
  -1  -1   9      475.31      490.41      4.81 o 
   0  -1   9        7.37       16.45      1.08 o 
   1  -1   9      290.30      274.97      4.03 o 
   2  -1   9      237.76      237.23      3.36 o 
   3  -1   9       79.62       82.63      1.93 o 
   4  -1   9       37.51       38.42      1.68 o 
   5  -1   9      106.28      105.58      2.48 o 
   6  -1   9       57.33       56.53      2.05 o 
   7  -1   9      110.78      109.12      3.20 o 
   8  -1   9       71.99       73.09      3.00 o 
   9  -1   9      146.92      147.15      5.48 o 
 -10   0   9        2.80        2.65      1.94 o 
  -9   0   9      115.51      121.16      3.90 o 
  -8   0   9      222.24      235.85      4.96 o 
  -7   0   9       65.82       68.15      2.60 o 
  -6   0   9       27.35       22.97      1.53 o 
  -5   0   9       22.06       22.28      1.03 o 
  -4   0   9      170.17      168.77      2.10 o 
  -3   0   9      317.96      345.75      3.57 o 
  -2   0   9      575.81      588.21      4.95 o 
  -1   0   9       75.39       73.69      1.28 o 
   0   0   9      872.08      912.61      7.48 o 
   1   0   9      563.76      555.55      5.62 o 
   2   0   9        6.29        9.01      0.65 o 
   3   0   9      122.12      112.86      1.99 o 
   4   0   9      463.70      424.08      5.60 o 
   5   0   9      110.63      108.08      3.05 o 
   6   0   9       87.86       90.54      2.79 o 
   7   0   9      212.01      213.20      5.11 o 
   8   0   9      214.57      215.56      7.56 o 
   9   0   9       34.33       37.60      3.93 o 
 -10   1   9        4.31        4.10      3.02 o 
  -9   1   9        3.98       -1.38      1.72 o 
  -8   1   9        0.02       -2.01      1.00 o 
  -7   1   9       50.65       53.64      2.56 o 
  -6   1   9        0.00        0.33      0.70 o 
  -5   1   9       93.96      104.58      1.99 o 
  -4   1   9      114.28      110.77      1.92 o 
  -3   1   9       45.17       42.60      1.12 o 
  -2   1   9       50.33       57.68      1.09 o 
  -1   1   9     1117.07     1086.57      9.33 o 
   0   1   9        8.68        6.95      0.51 o 
   1   1   9       40.67       50.23      1.22 o 
   2   1   9        4.09        5.94      0.69 o 
   3   1   9       11.75       12.79      0.86 o 
   4   1   9        0.61        0.39      0.62 o 
   5   1   9        5.70        4.93      0.95 o 
   6   1   9       52.12       43.79     10.50 o 
   7   1   9       38.89       35.77      4.22 o 
   8   1   9       15.81       13.97      2.60 o 
 -10   2   9       17.80       12.47      2.31 o 
  -9   2   9        0.52        1.13      1.49 o 
  -8   2   9        7.63        7.89      1.87 o 
  -7   2   9      200.63      206.22      4.92 o 
  -6   2   9       35.57       37.52      1.94 o 
  -5   2   9       10.71        9.09      1.03 o 
  -4   2   9        5.44        4.42      0.59 o 
  -3   2   9      210.80      216.22      2.60 o 
  -2   2   9        3.20        3.07      0.46 o 
  -1   2   9      400.07      378.01      3.78 o 
   0   2   9      318.33      341.70      3.54 o 
   1   2   9      312.12      292.53      3.21 o 
   2   2   9      108.43      112.58      1.97 o 
   3   2   9        0.14       -0.21      0.64 o 
   4   2   9      116.96      121.68      4.10 o 
   5   2   9       84.21       86.19      3.12 o 
   6   2   9        0.94       -0.24      1.23 o 
   7   2   9       19.12       19.96      2.34 o 
   8   2   9       10.68        7.25      2.70 o 
 -10   3   9       12.67       11.28      3.24 o 
  -9   3   9       31.76       30.24      3.32 o 
  -8   3   9      187.12      194.20      4.75 o 
  -7   3   9       71.52       73.28      2.77 o 
  -6   3   9      280.28      296.79      8.82 o 
  -5   3   9        3.03        4.29      0.80 o 
  -4   3   9      121.98      109.61      2.40 o 
  -3   3   9      106.39      106.37      2.16 o 
  -2   3   9        4.65        3.54      0.54 o 
  -1   3   9       56.28       58.72      1.24 o 
   0   3   9     1634.68     1660.76     13.93 o 
   1   3   9      726.94      690.87      6.29 o 
   2   3   9      124.31      128.19      2.50 o 
   3   3   9        4.35        1.94      1.07 o 
   4   3   9       29.17       31.92      2.37 o 
   5   3   9       31.61       29.10      2.27 o 
   6   3   9        0.89       -0.15      1.33 o 
   7   3   9        3.66        4.07      1.58 o 
 -10   4   9        0.11        0.18      3.24 o 
  -9   4   9      210.49      225.36      8.04 o 
  -8   4   9      180.43      188.29      4.70 o 
  -7   4   9        0.84        1.80      0.92 o 
  -6   4   9        0.04        1.50      0.94 o 
  -5   4   9      152.69      143.85      3.36 o 
  -4   4   9       24.60       25.73      1.67 o 
  -3   4   9      102.63       89.71      2.52 o 
  -2   4   9       94.45       81.59      1.97 o 
  -1   4   9        0.71       -0.65      0.68 o 
   0   4   9      913.81      853.94      8.29 o 
   1   4   9       70.92       60.01      1.56 o 
   2   4   9     1346.90     1258.56     14.25 o 
   3   4   9        1.43        1.48      1.20 o 
   4   4   9       34.32       30.96      2.54 o 
   5   4   9       83.35       93.38      5.75 o 
   6   4   9      229.74      231.76      5.74 o 
   7   4   9       26.44       24.02      2.42 o 
 -10   5   9        5.26        4.22      1.91 o 
  -9   5   9        0.03        2.76      1.41 o 
  -8   5   9        0.99        2.25      1.20 o 
  -7   5   9       24.50       27.09      2.03 o 
  -6   5   9      478.74      485.31      9.00 o 
  -5   5   9        4.58        0.13      1.12 o 
  -4   5   9      222.47      195.50      3.91 o 
  -3   5   9      141.35      135.28      3.19 o 
  -2   5   9      311.19      276.66      4.94 o 
  -1   5   9        5.70        5.49      0.91 o 
   0   5   9      108.69      107.17      2.64 o 
   1   5   9      138.28      129.34      2.96 o 
   2   5   9      201.70      195.08      3.81 o 
   3   5   9        2.19        1.83      1.35 o 
   4   5   9        2.71        3.19      1.84 o 
   5   5   9        3.16        2.83      1.97 o 
   6   5   9        6.30        6.48      2.41 o 
  -9   6   9       38.78       41.35      2.92 o 
  -8   6   9       40.43       49.59      2.61 o 
  -7   6   9       28.91       34.67      2.66 o 
  -6   6   9      254.98      247.55      5.93 o 
  -5   6   9       10.23       10.07      1.51 o 
  -4   6   9      433.51      419.27     11.39 o 
  -3   6   9       30.85       25.74      1.54 o 
  -2   6   9       83.07       86.94      2.92 o 
  -1   6   9      112.95      101.86      2.60 o 
   0   6   9        5.89        7.27      1.09 o 
   1   6   9      151.23      150.54      3.36 o 
   2   6   9      141.13      147.34      3.39 o 
   3   6   9       85.59       84.58      3.98 o 
   4   6   9        2.56        7.06      1.72 o 
   5   6   9       15.10       13.12      2.74 o 
  -9   7   9       31.29       36.66      2.72 o 
  -8   7   9       17.38       15.77      2.23 o 
  -7   7   9       34.81       30.41      3.44 o 
  -6   7   9        6.75        4.45      1.84 o 
  -5   7   9        2.21        4.68      1.49 o 
  -4   7   9      437.05      388.32     10.11 o 
  -3   7   9      123.84      123.35      5.10 o 
  -2   7   9        3.38        4.22      1.13 o 
  -1   7   9        0.74        0.05      0.93 o 
   0   7   9       56.54       57.21      2.67 o 
   1   7   9       54.08       53.34      2.23 o 
   2   7   9      126.51      145.00      3.48 o 
   3   7   9        0.06        1.40      1.78 o 
   4   7   9        0.99        1.70      1.73 o 
  -8   8   9        9.71        8.90      1.93 o 
  -7   8   9       23.34       29.24      3.57 o 
  -6   8   9        0.77        4.17      3.82 o 
  -5   8   9       17.82       20.77      2.67 o 
  -4   8   9       12.55        8.49      2.09 o 
  -3   8   9        2.29        0.90      1.49 o 
  -2   8   9       48.15       48.76      3.40 o 
  -1   8   9       56.21       67.39      2.86 o 
   0   8   9       14.64       17.20      2.37 o 
   1   8   9       30.50       39.39      2.61 o 
   2   8   9        3.34        2.67      1.36 o 
   3   8   9       51.02       60.47      5.53 o 
  -7   9   9       66.50       70.85      6.07 o 
  -6   9   9        5.25        5.59      1.99 o 
  -5   9   9      155.03      171.84      8.59 o 
  -4   9   9       33.83       40.22      5.28 o 
  -3   9   9        0.34        1.10      1.61 o 
  -2   9   9        7.01        4.67      2.44 o 
  -1   9   9        4.41        2.52      2.76 o 
   0   9   9        0.00        0.98      1.31 o 
   1   9   9       23.97       29.77      2.49 o 
  -5  10   9        6.71        4.68      1.81 o 
  -4  10   9       18.18       19.08      3.03 o 
  -3  10   9       44.21       52.83      4.65 o 
  -2  10   9       83.06       83.03      4.22 o 
  -1  10   9       87.24       86.95      4.40 o 
   0 -12  10        1.76        3.83      1.37 o 
   1 -12  10        7.66       13.16      1.61 o 
   2 -12  10       15.72       19.30      1.80 o 
   3 -12  10       11.33       14.62      2.51 o 
  -2 -11  10       10.06        8.85      1.88 o 
  -1 -11  10       25.12       23.46      2.02 o 
   0 -11  10        0.05        0.44      0.80 o 
   1 -11  10        6.64        5.30      0.97 o 
   2 -11  10        1.38        0.39      0.66 o 
   3 -11  10        4.66        2.46      1.73 o 
   4 -11  10        0.38        3.27      2.30 o 
   5 -11  10       43.13       47.85      4.61 o 
   6 -11  10        1.54        3.23      1.30 o 
  -4 -10  10      116.64      101.15      5.83 o 
  -3 -10  10        6.01        5.30      1.45 o 
  -2 -10  10      198.75      197.82      6.37 o 
  -1 -10  10       57.42       62.88      3.45 o 
   0 -10  10        3.66        6.47      1.34 o 
   1 -10  10        0.06        0.30      0.66 o 
   2 -10  10        2.28        0.84      0.66 o 
   3 -10  10       75.69       71.77      3.68 o 
   4 -10  10       15.90       15.21      2.90 o 
   5 -10  10        6.15        6.72      1.83 o 
   6 -10  10       35.26       38.96      2.92 o 
   7 -10  10       80.10      104.50      4.32 o 
  -5  -9  10       30.81       30.35      3.36 o 
  -4  -9  10        9.62        6.96      1.49 o 
  -3  -9  10       39.91       33.99      2.39 o 
  -2  -9  10        1.17        0.75      0.83 o 
  -1  -9  10        6.76        7.10      1.36 o 
   0  -9  10      211.04      201.71      4.22 o 
   1  -9  10       23.47       28.61      1.38 o 
   2  -9  10       11.68        7.97      0.86 o 
   3  -9  10       73.66       76.27      1.99 o 
   4  -9  10        0.31        0.51      0.62 o 
   5  -9  10       11.99       14.40      1.18 o 
   6  -9  10       11.71       14.43      1.29 o 
   7  -9  10       13.80       17.27      1.56 o 
   8  -9  10      151.59      181.89      5.98 o 
  -6  -8  10        0.07       -1.79      1.30 o 
  -5  -8  10       93.25       91.90      3.58 o 
  -4  -8  10      144.42      144.83      4.24 o 
  -3  -8  10       77.69       75.34      3.26 o 
  -2  -8  10      135.27      128.26      3.26 o 
  -1  -8  10      147.18      145.47      3.28 o 
   0  -8  10      116.00      111.96      2.53 o 
   1  -8  10      140.71      136.92      2.85 o 
   2  -8  10        8.08       11.63      0.94 o 
   3  -8  10       13.91       17.11      1.14 o 
   4  -8  10      106.72       95.35      3.08 o 
   5  -8  10      129.96      119.34      3.93 o 
   6  -8  10       66.98       71.72      3.11 o 
   7  -8  10       27.86       33.13      2.01 o 
   8  -8  10       20.42       19.88      2.38 o 
  -7  -7  10        0.88        0.84      1.36 o 
  -6  -7  10        4.48        4.86      1.36 o 
  -5  -7  10       32.40       33.47      2.83 o 
  -4  -7  10       13.01       11.54      1.54 o 
  -3  -7  10        4.00        4.52      1.06 o 
  -2  -7  10       50.00       52.16      2.11 o 
  -1  -7  10      613.05      602.16      7.47 o 
   0  -7  10       55.76       58.02      1.64 o 
   1  -7  10       79.64       85.36      1.84 o 
   2  -7  10       88.66       92.07      1.92 o 
   3  -7  10      473.28      424.79      5.48 o 
   4  -7  10        4.15        3.67      0.76 o 
   5  -7  10      249.12      231.69      5.49 o 
   6  -7  10       78.15       77.21      2.61 o 
   7  -7  10       20.67       16.99      2.06 o 
   8  -7  10       14.07       14.72      2.39 o 
   9  -7  10       33.78       35.28      2.55 o 
  -7  -6  10       16.05       12.70      1.79 o 
  -6  -6  10       33.72       37.98      3.26 o 
  -5  -6  10        0.59        0.08      0.89 o 
  -4  -6  10       38.18       39.01      2.24 o 
  -3  -6  10       14.26       17.15      1.61 o 
  -2  -6  10       24.13       24.14      2.14 o 
  -1  -6  10       24.64       24.17      1.22 o 
   0  -6  10       64.62       61.38      1.66 o 
   1  -6  10      376.89      349.55      4.46 o 
   2  -6  10      348.34      312.44      4.78 o 
   3  -6  10        8.95        7.33      0.95 o 
   4  -6  10       82.53       74.78      1.96 o 
   5  -6  10      154.22      155.89      3.60 o 
   6  -6  10      199.91      181.20      5.15 o 
   7  -6  10        0.47        1.73      0.95 o 
   8  -6  10        6.70        6.06      1.39 o 
   9  -6  10       36.43       40.51      3.37 o 
  -8  -5  10        1.47        0.39      1.41 o 
  -7  -5  10       10.40       11.74      1.93 o 
  -6  -5  10        5.63        4.22      1.23 o 
  -5  -5  10        2.32        2.39      1.00 o 
  -4  -5  10       55.58       52.74      1.85 o 
  -3  -5  10       81.90       83.84      2.26 o 
  -2  -5  10        0.01        0.25      0.59 o 
  -1  -5  10       31.87       24.88      1.26 o 
   0  -5  10      261.37      269.31      3.74 o 
   1  -5  10       14.15       16.11      1.09 o 
   2  -5  10      931.93      901.43     12.01 o 
   3  -5  10        1.08        1.44      0.84 o 
   4  -5  10      115.08      117.88      2.56 o 
   5  -5  10      812.78      756.89     10.72 o 
   6  -5  10      185.35      192.71      4.46 o 
   7  -5  10       24.99       29.02      2.63 o 
   8  -5  10        2.36        1.29      1.50 o 
   9  -5  10        7.32        9.15      1.63 o 
  -8  -4  10        0.05       -0.32      1.71 o 
  -7  -4  10      181.17      182.24      5.78 o 
  -6  -4  10        2.52        2.51      1.11 o 
  -5  -4  10      330.54      345.72      5.18 o 
  -4  -4  10      204.38      203.50      3.35 o 
  -3  -4  10       54.03       56.23      1.72 o 
  -2  -4  10       28.53       34.26      1.61 o 
  -1  -4  10       15.48       15.75      1.15 o 
   0  -4  10       15.50       14.62      0.95 o 
   1  -4  10      472.45      441.98      5.23 o 
   2  -4  10       57.44       54.35      1.62 o 
   3  -4  10       25.08       29.61      1.47 o 
   4  -4  10      793.81      757.12      9.28 o 
   5  -4  10      153.90      129.42      3.41 o 
   6  -4  10       45.78       36.58      2.24 o 
   7  -4  10       55.68       60.05      2.74 o 
   8  -4  10       11.74       12.53      1.77 o 
   9  -4  10        1.05        0.47      1.35 o 
  -9  -3  10       20.93       13.38      2.58 o 
  -8  -3  10       64.88       68.54      5.40 o 
  -7  -3  10       10.50        9.52      2.02 o 
  -6  -3  10        6.29        7.07      1.09 o 
  -5  -3  10        5.42        6.79      0.91 o 
  -4  -3  10       61.89       61.34      1.73 o 
  -3  -3  10       33.89       25.93      1.20 o 
  -2  -3  10       14.03       10.84      0.81 o 
  -1  -3  10      744.81      799.75      7.96 o 
   0  -3  10       17.55       14.88      0.92 o 
   1  -3  10        0.24        0.34      0.31 o 
   2  -3  10      217.46      218.24      4.10 o 
   3  -3  10       32.71       30.96      1.60 o 
   4  -3  10        2.10        0.64      0.67 o 
   5  -3  10       15.88       15.53      1.31 o 
   6  -3  10      144.36      143.25      4.55 o 
   7  -3  10       53.78       55.76      2.95 o 
   8  -3  10       22.35       18.16      2.08 o 
   9  -3  10       41.80       42.75      2.63 o 
  -9  -2  10        4.80        6.84      2.24 o 
  -8  -2  10       58.98       59.58      2.69 o 
  -7  -2  10      149.34      143.16      3.70 o 
  -6  -2  10        2.51        2.25      0.75 o 
  -5  -2  10        2.41        2.96      0.65 o 
  -4  -2  10      395.73      404.11      4.26 o 
  -3  -2  10       89.75       89.17      1.83 o 
  -2  -2  10        1.66        0.47      0.49 o 
  -1  -2  10       36.13       37.92      1.24 o 
   0  -2  10      353.74      366.42      4.57 o 
   1  -2  10      311.56      295.71      4.35 o 
   2  -2  10       25.32       23.10      1.57 o 
   3  -2  10        4.27        2.65      0.59 o 
   4  -2  10       16.52       16.66      1.14 o 
   5  -2  10      979.29      963.75     10.62 o 
   6  -2  10        7.15        8.39      1.22 o 
   7  -2  10      171.59      171.56      4.70 o 
   8  -2  10       62.99       65.69      2.93 o 
   9  -2  10       10.46        9.90      1.66 o 
  -9  -1  10       51.04       47.61      2.73 o 
  -8  -1  10       34.72       35.31      2.49 o 
  -7  -1  10       51.31       48.29      2.41 o 
  -6  -1  10       10.80       12.42      1.30 o 
  -5  -1  10       53.80       57.23      1.58 o 
  -4  -1  10       21.90       21.07      1.00 o 
  -3  -1  10       21.83       22.01      0.93 o 
  -2  -1  10      147.02      166.41      2.18 o 
  -1  -1  10       90.55       78.91      1.35 o 
   0  -1  10      565.95      581.24      5.97 o 
   1  -1  10       54.85       72.86      1.57 o 
   2  -1  10      559.01      549.67      6.36 o 
   3  -1  10      269.02      257.30      3.83 o 
   4  -1  10       54.13       66.54      2.07 o 
   5  -1  10      811.03      753.67     15.67 o 
   6  -1  10      222.58      220.79      4.46 o 
   7  -1  10        0.32        0.11      1.03 o 
   8  -1  10      109.06      110.21      3.50 o 
   9  -1  10        3.64       -1.26      2.18 o 
 -10   0  10        1.08        1.05      2.47 o 
  -9   0  10       23.86       25.50      2.28 o 
  -8   0  10        0.34       -1.02      1.06 o 
  -7   0  10      109.04      119.95      5.16 o 
  -6   0  10       72.63       68.51      2.30 o 
  -5   0  10      994.21     1004.20      9.88 o 
  -4   0  10       10.76       10.74      0.70 o 
  -3   0  10       34.41       34.21      1.04 o 
  -2   0  10      105.60      102.24      1.58 o 
  -1   0  10        0.11        0.35      0.39 o 
   0   0  10      126.88      140.08      2.02 o 
   1   0  10       61.15       62.65      1.32 o 
   2   0  10      292.74      262.05      3.11 o 
   3   0  10      938.45      909.49      8.90 o 
   4   0  10        4.73        2.37      0.80 o 
   5   0  10       66.08       67.34      2.19 o 
   6   0  10      744.92      722.84     13.10 o 
   7   0  10        0.62        0.54      1.50 o 
   8   0  10        0.10        0.35      1.59 o 
 -10   1  10        2.54        0.33      2.25 o 
  -9   1  10       31.89       36.38      3.41 o 
  -8   1  10       18.58       15.52      2.55 o 
  -7   1  10        0.34       -0.07      1.08 o 
  -6   1  10        0.01        1.32      0.98 o 
  -5   1  10      283.45      277.28      4.51 o 
  -4   1  10      102.04       97.37      2.00 o 
  -3   1  10      297.03      275.94      3.34 o 
  -2   1  10       25.07       28.90      1.00 o 
  -1   1  10        5.32        2.35      0.55 o 
   0   1  10      266.12      280.15      3.29 o 
   1   1  10      164.17      160.46      2.30 o 
   2   1  10       49.85       51.03      1.45 o 
   3   1  10      128.42      124.96      2.33 o 
   4   1  10       92.52       84.83      1.83 o 
   5   1  10        0.11        0.33      0.63 o 
   6   1  10       11.53       13.35      1.91 o 
   7   1  10        0.00       -1.51      1.10 o 
   8   1  10        0.52       -2.03      1.33 o 
 -10   2  10        5.78        5.24      1.99 o 
  -9   2  10       55.27       54.38      3.70 o 
  -8   2  10      118.61      117.02      4.89 o 
  -7   2  10        0.53        1.81      1.20 o 
  -6   2  10       12.71       10.54      0.93 o 
  -5   2  10        4.18        5.01      1.06 o 
  -4   2  10      126.00      120.42      5.92 o 
  -3   2  10       63.50       64.54      1.98 o 
  -2   2  10      434.25      433.73      4.04 o 
  -1   2  10      343.93      346.51      3.60 o 
   0   2  10       49.37       53.46      1.21 o 
   1   2  10       40.12       41.88      1.27 o 
   2   2  10       71.47       70.27      1.77 o 
   3   2  10      245.07      241.87      4.13 o 
   4   2  10       32.69       35.08      2.15 o 
   5   2  10       11.37       10.25      1.55 o 
   6   2  10        5.62        4.49      1.37 o 
   7   2  10       41.83       37.30      3.82 o 
 -10   3  10      120.91      117.75      5.53 o 
  -9   3  10       15.41        4.01      3.69 o 
  -8   3  10        0.66        2.45      1.56 o 
  -7   3  10       50.36       48.78      2.75 o 
  -6   3  10      264.26      270.38      5.34 o 
  -5   3  10      109.07      110.29      2.48 o 
  -4   3  10       91.09       90.59      2.28 o 
  -3   3  10      196.71      207.37      3.53 o 
  -2   3  10      295.76      268.23      4.14 o 
  -1   3  10        1.23        0.68      0.57 o 
   0   3  10     1183.38     1125.18     14.81 o 
   1   3  10       85.43       81.21      1.87 o 
   2   3  10       83.57      110.01      2.35 o 
   3   3  10      178.42      160.64      4.11 o 
   4   3  10      329.53      318.55      6.49 o 
   5   3  10      196.72      200.33      5.03 o 
   6   3  10       60.16       65.35      5.52 o 
   7   3  10       28.87       31.32      6.36 o 
  -9   4  10      111.92      116.50      5.41 o 
  -8   4  10       14.34       15.26      1.81 o 
  -7   4  10      313.81      309.02      8.18 o 
  -6   4  10       79.46       72.60      3.07 o 
  -5   4  10       20.06       21.61      1.70 o 
  -4   4  10       12.66        9.53      1.46 o 
  -3   4  10      101.92       90.48      2.63 o 
  -2   4  10       98.00       96.79      2.26 o 
  -1   4  10      105.02      106.16      2.46 o 
   0   4  10        0.14        2.21      0.78 o 
   1   4  10        0.72        1.45      0.55 o 
   2   4  10      189.57      198.75      5.52 o 
   3   4  10      171.24      158.24      4.25 o 
   4   4  10      129.70      118.69      3.87 o 
   5   4  10      143.84      146.34      5.49 o 
   6   4  10        6.86       10.71      1.92 o 
  -9   5  10       54.47       59.23      3.25 o 
  -8   5  10      265.61      263.17      5.88 o 
  -7   5  10       48.56       47.47      2.91 o 
  -6   5  10       11.78       11.40      1.77 o 
  -5   5  10        2.94        2.76      1.99 o 
  -4   5  10      476.63      477.94      7.39 o 
  -3   5  10       57.44       58.16      2.21 o 
  -2   5  10        1.38        0.12      0.82 o 
  -1   5  10        8.09        5.01      1.06 o 
   0   5  10       72.17       64.38      2.16 o 
   1   5  10      222.98      223.92      4.17 o 
   2   5  10       19.79       13.85      1.82 o 
   3   5  10      192.21      172.48      4.82 o 
   4   5  10       38.67       30.50      3.11 o 
   5   5  10        2.50        2.76      1.96 o 
   6   5  10        0.74        2.09      2.08 o 
  -9   6  10       19.39       14.63      2.01 o 
  -8   6  10       11.37       10.49      1.82 o 
  -7   6  10       20.91       23.11      3.08 o 
  -6   6  10        6.36        9.84      1.69 o 
  -5   6  10       71.08       71.46      3.15 o 
  -4   6  10       11.17       12.30      1.65 o 
  -3   6  10      161.53      147.41      3.40 o 
  -2   6  10       50.82       46.86      2.15 o 
  -1   6  10      123.36      117.23      3.80 o 
   0   6  10        4.27        4.57      1.11 o 
   1   6  10        2.66        3.62      1.42 o 
   2   6  10        1.55        0.28      1.09 o 
   3   6  10      261.13      277.15      7.61 o 
   4   6  10       71.62       70.96      3.79 o 
   5   6  10       53.35       58.81      3.38 o 
  -8   7  10        0.01        1.56      1.27 o 
  -7   7  10        0.06        0.15      1.24 o 
  -6   7  10        0.13       -1.33      1.11 o 
  -5   7  10        2.08        2.63      1.23 o 
  -4   7  10        8.98        6.86      1.60 o 
  -3   7  10       45.49       51.88      2.93 o 
  -2   7  10       62.59       57.70      2.92 o 
  -1   7  10      215.47      212.51      3.97 o 
   0   7  10       52.42       64.81      2.32 o 
   1   7  10       22.93       28.93      1.89 o 
   2   7  10       54.31       59.63      2.69 o 
   3   7  10      209.85      217.85      9.24 o 
   4   7  10      111.21      107.48      4.69 o 
  -7   8  10      179.33      205.91      7.74 o 
  -6   8  10       62.40       65.99      5.35 o 
  -5   8  10        1.81        0.70      1.42 o 
  -4   8  10        0.01        2.54      1.62 o 
  -3   8  10       13.14       11.01      1.76 o 
  -2   8  10       13.14       12.31      1.87 o 
  -1   8  10      197.43      201.75      4.98 o 
   0   8  10       33.96       37.09      2.57 o 
   1   8  10        0.89        0.02      1.19 o 
   2   8  10        1.18        1.20      1.60 o 
  -6   9  10       14.62       24.26      6.92 o 
  -5   9  10      180.49      198.95      7.53 o 
  -4   9  10        2.46        0.31      2.98 o 
  -3   9  10       32.45       32.32      3.69 o 
  -2   9  10       29.01       31.55      3.07 o 
  -1   9  10       21.71       21.64      2.22 o 
   0   9  10        6.23        5.32      1.52 o 
   1   9  10        2.56        1.39      1.45 o 
  -3  10  10       33.83       33.62      5.25 o 
   1 -12  11       33.65       40.02      2.35 o 
   2 -12  11        4.65        5.76      1.05 o 
   3 -12  11        0.08        7.24      2.28 o 
   4 -12  11       65.42       77.68      8.70 o 
  -2 -11  11       17.69       16.63      2.16 o 
  -1 -11  11       34.05       34.16      2.14 o 
   0 -11  11       40.16       45.18      2.60 o 
   1 -11  11        8.25        6.01      1.06 o 
   2 -11  11        1.61        2.04      0.76 o 
   3 -11  11        7.64        7.30      2.65 o 
   4 -11  11       31.66       40.54      4.35 o 
   5 -11  11       63.38       81.55      5.53 o 
   6 -11  11       21.42       30.00      2.14 o 
  -3 -10  11        1.45        1.63      1.12 o 
  -2 -10  11      232.84      230.55      4.89 o 
  -1 -10  11       38.58       38.48      2.04 o 
   0 -10  11       23.45       20.96      1.89 o 
   1 -10  11       27.73       27.57      1.80 o 
   2 -10  11       42.68       46.36      1.93 o 
   3 -10  11        4.42        3.97      0.75 o 
   4 -10  11       19.68       18.87      1.61 o 
   5 -10  11       34.39       40.71      1.68 o 
   6 -10  11       52.11       67.30      3.38 o 
   7 -10  11        0.18        2.11      0.99 o 
  -5  -9  11       43.25       41.38      3.18 o 
  -4  -9  11       25.07       21.67      2.19 o 
  -3  -9  11        0.10        0.85      1.09 o 
  -2  -9  11        0.58        1.53      0.74 o 
  -1  -9  11        6.96        6.13      1.39 o 
   0  -9  11      206.39      206.96      4.33 o 
   1  -9  11      106.72      109.29      4.54 o 
   2  -9  11        3.66        5.22      0.80 o 
   3  -9  11        7.68        4.65      1.68 o 
   4  -9  11        0.37        0.55      0.71 o 
   5  -9  11       42.89       42.23      1.82 o 
   6  -9  11      165.51      178.32      3.97 o 
   7  -9  11       38.80       44.24      2.90 o 
   8  -9  11       26.97       29.33      2.16 o 
  -6  -8  11        7.67        7.32      1.57 o 
  -5  -8  11        0.12        1.25      1.21 o 
  -4  -8  11       24.03       25.55      2.38 o 
  -3  -8  11       17.71       16.52      1.93 o 
  -2  -8  11      265.34      265.25      5.03 o 
  -1  -8  11        9.27        6.56      1.10 o 
   0  -8  11      199.69      183.96      5.69 o 
   1  -8  11      311.20      295.87      4.71 o 
   2  -8  11        2.80        1.96      0.69 o 
   3  -8  11        0.13       -0.18      0.85 o 
   4  -8  11        0.03        0.89      0.72 o 
   5  -8  11        0.05        1.54      1.14 o 
   6  -8  11      168.32      180.18      5.04 o 
   7  -8  11       58.42       64.33      2.64 o 
   8  -8  11       13.03       14.90      2.18 o 
  -6  -7  11       19.24       19.58      1.95 o 
  -5  -7  11        3.14        5.00      1.33 o 
  -4  -7  11        0.90       -1.14      1.25 o 
  -3  -7  11        3.19        2.29      1.01 o 
  -2  -7  11        5.02        6.21      1.10 o 
  -1  -7  11      188.59      203.43      5.10 o 
   0  -7  11       27.39       23.72      1.46 o 
   1  -7  11      368.12      361.95      5.31 o 
   2  -7  11      135.04      128.87      3.50 o 
   3  -7  11      271.70      268.23      4.70 o 
   4  -7  11      336.83      312.87      6.54 o 
   5  -7  11        3.60        3.26      1.43 o 
   6  -7  11        2.90        3.34      1.38 o 
   7  -7  11       34.48       34.12      2.80 o 
   8  -7  11        4.90        3.65      1.48 o 
  -7  -6  11        0.16        1.20      1.08 o 
  -6  -6  11        7.28        6.84      1.41 o 
  -5  -6  11       14.22       15.61      1.62 o 
  -4  -6  11        4.19        2.77      1.09 o 
  -3  -6  11       16.92       15.94      1.60 o 
  -2  -6  11       35.64       38.30      1.93 o 
  -1  -6  11       53.83       52.32      1.68 o 
   0  -6  11     1437.20     1429.36     14.41 o 
   1  -6  11      275.33      265.06      3.80 o 
   2  -6  11       90.45       81.48      2.81 o 
   3  -6  11      200.23      184.03      3.25 o 
   4  -6  11       90.17       86.98      2.57 o 
   5  -6  11      191.33      178.10      4.00 o 
   6  -6  11       84.54       78.74      3.76 o 
   7  -6  11        0.00        0.02      0.85 o 
   8  -6  11        4.37        5.14      1.43 o 
   9  -6  11        9.12        8.89      2.61 o 
  -8  -5  11       21.92       23.23      7.18 o 
  -7  -5  11       48.98       54.00      3.73 o 
  -6  -5  11       14.11       13.25      1.58 o 
  -5  -5  11        1.61        0.81      0.95 o 
  -4  -5  11        9.24        7.07      1.14 o 
  -3  -5  11      223.37      211.67      5.09 o 
  -2  -5  11       88.38       89.65      3.39 o 
  -1  -5  11        7.33        6.20      0.81 o 
   0  -5  11      465.55      454.82      5.63 o 
   1  -5  11       51.63       44.70      1.98 o 
   2  -5  11     1077.33     1004.52     11.45 o 
   3  -5  11       19.24       23.81      1.33 o 
   4  -5  11       25.19       23.76      1.72 o 
   5  -5  11        0.86       -0.79      0.74 o 
   6  -5  11      204.15      189.76      4.60 o 
   7  -5  11        7.05        5.49      1.91 o 
   8  -5  11       26.38       28.51      2.87 o 
   9  -5  11        6.69        8.20      1.74 o 
  -8  -4  11       20.40       23.87      2.88 o 
  -7  -4  11        1.45       -0.06      1.07 o 
  -6  -4  11       42.01       48.94      2.52 o 
  -5  -4  11       91.10       90.85      2.56 o 
  -4  -4  11       58.28       58.39      1.86 o 
  -3  -4  11       19.72       22.69      1.28 o 
  -2  -4  11       84.19       83.59      2.02 o 
  -1  -4  11       62.61       44.83      9.28 o 
   0  -4  11        0.16        0.58      0.51 o 
   1  -4  11       18.46       21.57      1.12 o 
   2  -4  11      179.21      168.13      3.13 o 
   3  -4  11      125.97      130.40      2.78 o 
   4  -4  11       63.66       65.98      2.06 o 
   5  -4  11       49.96       46.86      3.77 o 
   6  -4  11       39.87       41.03      2.45 o 
   7  -4  11      193.39      190.16      4.84 o 
   8  -4  11        0.63        0.80      1.20 o 
   9  -4  11        2.95        2.69      1.46 o 
  -9  -3  11        0.34       -2.66      1.90 o 
  -8  -3  11       23.19       23.02      2.78 o 
  -7  -3  11       32.07       34.42      3.56 o 
  -6  -3  11      118.12      117.85      3.02 o 
  -5  -3  11       16.84       17.20      1.25 o 
  -4  -3  11       67.52       66.67      1.93 o 
  -3  -3  11       36.83       41.70      1.64 o 
  -2  -3  11       40.64       37.76      1.50 o 
  -1  -3  11       55.57       52.46      1.60 o 
   0  -3  11      310.91      330.33      4.39 o 
   1  -3  11        3.36        2.62      0.58 o 
   2  -3  11       25.49       19.61      1.98 o 
   3  -3  11      809.59      764.48      9.41 o 
   4  -3  11      144.51      134.82      3.05 o 
   5  -3  11      258.20      246.27      5.13 o 
   6  -3  11        1.08        0.95      0.99 o 
   7  -3  11        0.96       -1.54      1.15 o 
   8  -3  11        0.67       -0.32      1.22 o 
   9  -3  11       47.51       46.96      2.80 o 
  -9  -2  11       39.72       32.91      3.24 o 
  -8  -2  11        9.93        7.47      2.08 o 
  -7  -2  11      181.25      186.81      4.61 o 
  -6  -2  11       16.60       16.49      1.37 o 
  -5  -2  11       37.22       36.40      2.06 o 
  -4  -2  11      668.12      670.89      6.30 o 
  -3  -2  11      202.33      198.34      2.76 o 
  -2  -2  11      193.09      206.10      2.84 o 
  -1  -2  11      192.87      197.65      2.70 o 
   0  -2  11       74.85       79.26      1.69 o 
   1  -2  11      104.73       89.46      2.17 o 
   2  -2  11       95.85      101.07      2.45 o 
   3  -2  11       18.60       11.79      1.15 o 
   4  -2  11      599.80      556.39     11.77 o 
   5  -2  11       17.57       14.00      1.20 o 
   6  -2  11       46.54       46.42      2.34 o 
   7  -2  11        4.94        6.54      1.25 o 
   8  -2  11       36.05       33.04      2.29 o 
  -9  -1  11       13.77       11.57      1.88 o 
  -8  -1  11        3.91        2.43      1.34 o 
  -7  -1  11       94.45       94.13      3.41 o 
  -6  -1  11       58.96       57.22      2.19 o 
  -5  -1  11       13.57       14.81      0.99 o 
  -4  -1  11      108.17      100.98      1.89 o 
  -3  -1  11       10.83        8.92      0.78 o 
  -2  -1  11       66.43       70.51      1.42 o 
  -1  -1  11      578.19      564.96      5.18 o 
   0  -1  11      201.94      189.17      2.77 o 
   1  -1  11        7.40        5.82      0.81 o 
   2  -1  11     1039.56      945.27      9.23 o 
   3  -1  11      599.00      556.41      6.75 o 
   4  -1  11      244.59      224.49      3.78 o 
   5  -1  11       61.10       56.08      3.13 o 
   6  -1  11        7.70        5.37      1.20 o 
   7  -1  11      249.94      244.95      5.16 o 
   8  -1  11      294.74      294.53      6.67 o 
  -9   0  11        0.52        1.20      1.42 o 
  -8   0  11        4.56        2.22      1.33 o 
  -7   0  11       22.80       22.39      2.35 o 
  -6   0  11       48.54       51.26      2.31 o 
  -5   0  11       37.06       38.26      1.77 o 
  -4   0  11       37.90       42.43      1.23 o 
  -3   0  11      536.28      530.88      4.86 o 
  -2   0  11      176.32      177.00      2.22 o 
  -1   0  11      228.37      227.04      2.71 o 
   0   0  11       73.65       72.67      1.42 o 
   1   0  11       38.48       38.20      1.12 o 
   2   0  11      367.41      342.08      4.16 o 
   3   0  11       64.11       65.30      1.83 o 
   4   0  11      190.84      184.02      3.65 o 
   5   0  11        0.32        0.99      0.81 o 
   6   0  11       49.13       47.11      2.73 o 
   7   0  11        0.04        0.08      1.43 o 
   8   0  11        6.18        3.58      1.44 o 
  -9   1  11       15.89       13.53      2.45 o 
  -8   1  11        5.50        6.25      1.51 o 
  -7   1  11       22.90       20.64      2.24 o 
  -6   1  11      110.65      115.62      3.13 o 
  -5   1  11        1.39        1.04      0.91 o 
  -4   1  11      335.27      329.03      6.25 o 
  -3   1  11        1.89        3.00      0.60 o 
  -2   1  11      526.78      538.83      5.09 o 
  -1   1  11      191.46      179.33      2.37 o 
   0   1  11        4.49        3.72      0.59 o 
   1   1  11      267.05      265.23      3.28 o 
   2   1  11       91.68       94.43      2.01 o 
   3   1  11        9.03        9.28      0.89 o 
   4   1  11       88.01       84.19      2.32 o 
   5   1  11        0.40        1.12      0.83 o 
   6   1  11        1.16        0.80      1.26 o 
   7   1  11       14.25       18.85      2.02 o 
   8   1  11       16.62       16.19      1.99 o 
  -9   2  11        1.42        2.81      1.56 o 
  -8   2  11        3.02        1.90      1.35 o 
  -7   2  11        4.71        2.68      1.87 o 
  -6   2  11        7.57        7.20      1.13 o 
  -5   2  11       32.61       33.56      1.88 o 
  -4   2  11       97.17       96.83      2.67 o 
  -3   2  11       60.19       61.42      1.77 o 
  -2   2  11     1925.71     1840.44     16.52 o 
  -1   2  11      403.81      375.27      3.93 o 
   0   2  11        0.91        1.34      1.34 o 
   1   2  11        0.07       -0.17      0.55 o 
   2   2  11      106.91       99.50      2.48 o 
   3   2  11       53.16       45.59      2.05 o 
   4   2  11        6.57        4.64      1.16 o 
   5   2  11        3.13        3.72      1.19 o 
   6   2  11       71.50       78.45      9.63 o 
   7   2  11      158.66      161.38      6.64 o 
  -9   3  11       47.07       44.63      4.67 o 
  -8   3  11       52.74       41.23     10.12 o 
  -7   3  11        5.35        3.23      1.73 o 
  -6   3  11       41.49       39.62      2.05 o 
  -5   3  11      204.31      208.26      3.69 o 
  -4   3  11       38.55       33.19      1.73 o 
  -3   3  11        2.68        2.19      0.91 o 
  -2   3  11      593.30      595.40      8.58 o 
  -1   3  11      138.25      131.89      2.85 o 
   0   3  11      652.37      571.61      6.67 o 
   1   3  11       28.36       31.59      1.47 o 
   2   3  11      100.27       88.58      2.69 o 
   3   3  11      420.87      399.26      6.60 o 
   4   3  11      231.46      234.33      4.88 o 
   5   3  11        0.39        0.87      1.34 o 
   6   3  11       70.83       80.63      3.39 o 
  -9   4  11       33.45       37.21      3.77 o 
  -8   4  11      107.12      120.59      5.21 o 
  -7   4  11       29.28       32.06      2.09 o 
  -6   4  11        3.37        3.00      1.34 o 
  -5   4  11        4.25        2.20      0.98 o 
  -4   4  11       47.14       40.32      2.10 o 
  -3   4  11        0.38        0.09      0.82 o 
  -2   4  11       14.04       11.15      1.08 o 
  -1   4  11      227.41      207.84      3.64 o 
   0   4  11      214.70      180.66      4.40 o 
   1   4  11       20.29       21.08      2.59 o 
   2   4  11        2.71        1.34      1.20 o 
   3   4  11        7.93        4.13      1.27 o 
   4   4  11        9.31        4.94      1.58 o 
   5   4  11        0.28       -1.47      1.57 o 
   6   4  11       15.81       15.66      2.50 o 
  -9   5  11       16.31       12.22      7.16 o 
  -8   5  11       10.81        7.18      1.48 o 
  -7   5  11      121.08      128.83      3.87 o 
  -6   5  11      198.16      186.37      5.33 o 
  -5   5  11       34.22       34.65      2.07 o 
  -4   5  11        4.64        4.88      1.07 o 
  -3   5  11      477.12      446.04      7.16 o 
  -2   5  11        8.75        6.17      1.15 o 
  -1   5  11       48.37       41.95      2.20 o 
   0   5  11       49.88       53.15      2.32 o 
   1   5  11       39.66       35.96      3.75 o 
   2   5  11       39.02       33.32      4.53 o 
   3   5  11       30.53       32.07      2.83 o 
   4   5  11        2.33        4.56      2.85 o 
   5   5  11        0.81       -1.22      1.82 o 
  -8   6  11        1.27        0.32      1.12 o 
  -7   6  11       21.67       23.16      2.36 o 
  -6   6  11      458.61      463.43     12.29 o 
  -5   6  11        5.80        3.54      1.40 o 
  -4   6  11        2.30        2.06      0.99 o 
  -3   6  11        5.44        2.91      1.05 o 
  -2   6  11        7.73       11.90      1.39 o 
  -1   6  11       94.74       99.93      3.02 o 
   0   6  11       55.88       56.43      2.45 o 
   1   6  11       63.09       72.35      2.48 o 
   2   6  11       66.76       24.10      3.15 o 
   3   6  11        8.68        8.23      3.76 o 
   4   6  11       47.83       46.21      3.61 o 
  -8   7  11       12.27       11.70      1.81 o 
  -7   7  11       12.02       11.54      2.01 o 
  -6   7  11       26.52       27.24      2.49 o 
  -5   7  11       39.34       36.29      2.75 o 
  -4   7  11        4.48        4.40      1.55 o 
  -3   7  11        6.97        3.72      1.57 o 
  -2   7  11       32.87       37.60      1.98 o 
  -1   7  11      102.24      107.70      3.07 o 
   0   7  11        4.03        6.12      1.20 o 
   1   7  11       12.51       15.00      2.21 o 
   2   7  11      118.09      118.66      6.32 o 
   3   7  11        0.49        0.77      1.76 o 
  -7   8  11      191.40      220.62      6.23 o 
  -6   8  11        0.16        0.24      2.65 o 
  -5   8  11       30.35       33.68      3.03 o 
  -4   8  11       22.97       22.37      2.34 o 
  -3   8  11        4.94        5.07      1.52 o 
  -2   8  11        0.59        0.84      1.31 o 
  -1   8  11        1.98        2.32      1.44 o 
   0   8  11        1.91       -0.45      1.26 o 
   1   8  11      124.15      140.04      5.04 o 
   2   8  11       33.67       46.46      5.26 o 
  -5   9  11       26.35       23.11      3.26 o 
  -4   9  11       47.02       62.41      5.04 o 
  -3   9  11       59.16       71.59      3.91 o 
  -2   9  11        0.69        1.28      1.45 o 
  -1   9  11        1.42       -0.77      1.34 o 
   0   9  11        5.81        2.81      1.82 o 
   2 -12  12       34.46       40.02      1.97 o 
  -2 -11  12        1.49        2.16      1.99 o 
  -1 -11  12       12.70       15.75      1.80 o 
   0 -11  12       32.38       36.66      2.61 o 
   1 -11  12       33.24       36.18      1.78 o 
   2 -11  12        0.28        0.98      0.92 o 
   3 -11  12        0.14        1.88      1.03 o 
   4 -11  12       22.90       26.30      3.79 o 
   5 -11  12       27.82       35.01      4.23 o 
  -3 -10  12        0.81       -0.25      1.26 o 
  -2 -10  12       36.17       34.37      2.68 o 
  -1 -10  12        1.97        2.03      1.35 o 
   0 -10  12        5.14        5.88      1.55 o 
   1 -10  12       34.67       33.89      1.66 o 
   2 -10  12        2.97        3.71      0.85 o 
   3 -10  12        0.37       -0.03      1.17 o 
   4 -10  12       30.35       35.07      1.98 o 
   5 -10  12       90.82      104.91      2.77 o 
   6 -10  12      173.13      203.08      4.77 o 
  -4  -9  12        4.20        4.27      1.39 o 
  -3  -9  12       24.36       23.93      1.98 o 
  -2  -9  12       23.93       22.82      2.60 o 
  -1  -9  12        4.35        4.03      1.07 o 
   0  -9  12       42.97       43.15      2.29 o 
   1  -9  12        2.92        4.03      0.91 o 
   2  -9  12       52.78       54.68      2.24 o 
   3  -9  12       27.14       30.51      1.59 o 
   4  -9  12        6.81        6.35      1.21 o 
   5  -9  12      176.78      198.61      4.18 o 
   6  -9  12       17.21       14.50      1.46 o 
   7  -9  12       27.52       26.98      2.06 o 
  -5  -8  12        2.38        2.24      1.45 o 
  -4  -8  12       30.70       33.84      2.36 o 
  -3  -8  12      174.49      179.40      5.00 o 
  -2  -8  12        5.90        4.24      0.99 o 
  -1  -8  12      444.82      456.23      7.29 o 
   0  -8  12       41.93       43.58      1.78 o 
   1  -8  12        0.81        0.52      0.75 o 
   2  -8  12      258.94      247.00      4.63 o 
   3  -8  12      182.25      172.94      4.47 o 
   4  -8  12       88.72       88.46      2.60 o 
   5  -8  12        0.42        1.01      1.19 o 
   6  -8  12       12.89       10.31      1.35 o 
   7  -8  12        4.62        6.22      2.16 o 
   8  -8  12        5.07        6.53      1.76 o 
  -6  -7  12        2.28        1.59      1.22 o 
  -5  -7  12        0.52       -0.38      1.13 o 
  -4  -7  12       28.96       29.38      2.09 o 
  -3  -7  12       80.46       77.45      3.26 o 
  -2  -7  12      421.91      427.40      6.71 o 
  -1  -7  12      245.86      233.26      4.09 o 
   0  -7  12       59.12       57.82      2.09 o 
   1  -7  12      360.76      340.29      5.25 o 
   2  -7  12      278.56      269.68      4.91 o 
   3  -7  12      102.03       93.40      5.24 o 
   4  -7  12        0.67       -0.10      0.70 o 
   5  -7  12       34.10       27.23      2.16 o 
   6  -7  12        0.17        1.81      1.32 o 
   7  -7  12        4.13        5.91      1.24 o 
   8  -7  12        3.64        4.83      1.43 o 
  -7  -6  12        0.59        2.70      1.70 o 
  -6  -6  12       45.77       52.41      3.63 o 
  -5  -6  12        5.87        4.45      1.75 o 
  -4  -6  12       10.47       11.56      1.47 o 
  -3  -6  12       70.65       65.86      2.66 o 
  -2  -6  12       99.00       89.45      4.41 o 
  -1  -6  12       79.44       79.82      2.43 o 
   0  -6  12      504.10      510.19      6.33 o 
   1  -6  12        7.86        7.04      0.84 o 
   2  -6  12       51.93       53.15      2.90 o 
   3  -6  12      316.19      306.12      5.45 o 
   4  -6  12      226.89      230.49      5.28 o 
   5  -6  12       21.53       30.48      2.26 o 
   6  -6  12       29.72       22.92      1.86 o 
   7  -6  12       29.31       30.21      2.30 o 
   8  -6  12       18.19       17.91      2.37 o 
  -7  -5  12       63.67       60.14      4.08 o 
  -6  -5  12        2.99        3.31      1.21 o 
  -5  -5  12        0.00       -0.15      1.27 o 
  -4  -5  12       16.83       17.60      1.45 o 
  -3  -5  12        1.15        0.69      0.83 o 
  -2  -5  12       48.17       45.05      1.71 o 
  -1  -5  12      135.54      137.08      2.85 o 
   0  -5  12        2.43        2.66      0.68 o 
   1  -5  12       13.44       11.21      0.95 o 
   2  -5  12      405.33      398.03      5.65 o 
   3  -5  12      547.14      473.70      7.42 o 
   4  -5  12       77.90       70.16      2.49 o 
   5  -5  12      290.56      278.65      5.54 o 
   6  -5  12       30.53       23.21      1.90 o 
   7  -5  12        2.68        4.09      1.44 o 
   8  -5  12        0.10        1.31      1.20 o 
  -8  -4  12        8.40        3.87      2.09 o 
  -7  -4  12        1.08        2.75      1.91 o 
  -6  -4  12       34.56       34.66      3.73 o 
  -5  -4  12       29.62       27.90      1.80 o 
  -4  -4  12       12.98       11.07      1.10 o 
  -3  -4  12      334.66      330.58      4.48 o 
  -2  -4  12       32.50       36.92      1.51 o 
  -1  -4  12       25.72       28.45      1.38 o 
   0  -4  12      150.13      144.98      3.64 o 
   1  -4  12      478.51      464.40      5.74 o 
   2  -4  12      108.53      103.68      2.51 o 
   3  -4  12      151.29      129.92      3.64 o 
   4  -4  12       18.96       10.96      1.75 o 
   5  -4  12        1.99        2.88      1.00 o 
   6  -4  12        8.07        4.57      1.22 o 
   7  -4  12       19.83       14.89      1.88 o 
   8  -4  12       34.44       32.67      2.63 o 
  -8  -3  12        0.91        1.09      1.78 o 
  -7  -3  12        1.82        1.55      1.49 o 
  -6  -3  12      273.33      282.60      5.33 o 
  -5  -3  12       39.77       40.15      1.80 o 
  -4  -3  12       74.01       73.83      2.06 o 
  -3  -3  12        0.62        0.77      0.62 o 
  -2  -3  12      587.40      604.25      6.61 o 
  -1  -3  12        8.67        9.01      0.94 o 
   0  -3  12      476.56      472.96      6.43 o 
   1  -3  12       11.76       11.92      1.00 o 
   2  -3  12       34.76       26.36      1.62 o 
   3  -3  12      108.89      111.55      2.75 o 
   4  -3  12       27.33       27.28      1.66 o 
   5  -3  12       29.02       28.34      2.20 o 
   6  -3  12        1.83        1.72      1.13 o 
   7  -3  12       17.27       10.73      1.61 o 
   8  -3  12       13.78       13.40      1.75 o 
  -9  -2  12      216.79      216.08      6.61 o 
  -8  -2  12        0.33        0.97      1.89 o 
  -7  -2  12        0.78       -0.90      1.19 o 
  -6  -2  12        1.01        0.09      1.20 o 
  -5  -2  12        9.70        7.86      0.96 o 
  -4  -2  12       26.65       22.66      1.41 o 
  -3  -2  12       52.77       49.50      1.50 o 
  -2  -2  12        0.00       -0.69      0.60 o 
  -1  -2  12        0.92        1.73      0.59 o 
   0  -2  12        7.55        4.06      0.66 o 
   1  -2  12       14.96       13.89      0.93 o 
   2  -2  12      750.03      650.80      7.50 o 
   3  -2  12     1379.14     1268.72     13.18 o 
   4  -2  12      128.26      111.25      3.01 o 
   5  -2  12      119.10      121.74      3.15 o 
   6  -2  12      796.49      781.89     10.92 o 
   7  -2  12       50.43       48.40      2.58 o 
   8  -2  12        0.63        0.69      1.21 o 
  -9  -1  12        0.11        2.56      1.49 o 
  -8  -1  12       20.93       15.72      2.00 o 
  -7  -1  12      332.42      349.15      5.74 o 
  -6  -1  12       17.67       19.09      1.69 o 
  -5  -1  12       53.82       56.88      1.66 o 
  -4  -1  12       14.44       13.46      0.88 o 
  -3  -1  12        0.55        0.42      0.49 o 
  -2  -1  12      239.11      238.49      2.89 o 
  -1  -1  12        3.93        3.88      0.49 o 
   0  -1  12       41.98       43.03      1.34 o 
   1  -1  12      993.52      930.84      9.42 o 
   2  -1  12      261.78      274.17      3.75 o 
   3  -1  12       11.53        9.80      1.04 o 
   4  -1  12      287.20      271.64      4.38 o 
   5  -1  12       29.41       28.42      1.94 o 
   6  -1  12        3.07        1.61      1.30 o 
   7  -1  12       76.84       77.66      3.03 o 
   8  -1  12        7.63        7.16      2.15 o 
  -9   0  12        6.10        7.01      2.34 o 
  -8   0  12       23.17       22.13      2.12 o 
  -7   0  12       55.66       53.77      2.54 o 
  -6   0  12        2.76        1.23      1.07 o 
  -5   0  12       47.32       49.65      2.22 o 
  -4   0  12      258.91      260.00      3.25 o 
  -3   0  12        4.29        3.07      0.61 o 
  -2   0  12       29.38       34.25      1.43 o 
  -1   0  12       29.03       32.39      1.21 o 
   0   0  12       10.29       13.30      0.80 o 
   1   0  12      213.52      204.48      2.75 o 
   2   0  12       14.17       13.90      1.06 o 
   3   0  12        1.80        0.56      0.67 o 
   4   0  12      290.89      283.36      4.18 o 
   5   0  12        2.68        0.51      0.94 o 
   6   0  12        1.67        3.95      1.47 o 
   7   0  12        0.21       -0.53      1.72 o 
   8   0  12       11.21        5.74      1.51 o 
  -9   1  12       18.97       16.34      2.57 o 
  -8   1  12        1.65        0.54      1.21 o 
  -7   1  12        0.92        1.57      1.08 o 
  -6   1  12       49.31       47.61      2.54 o 
  -5   1  12       17.87       14.49      1.43 o 
  -4   1  12      904.47      935.33     14.77 o 
  -3   1  12      442.57      439.23      4.77 o 
  -2   1  12      114.30      122.14      1.90 o 
  -1   1  12      105.28      113.66      2.06 o 
   0   1  12      216.07      205.93      2.86 o 
   1   1  12      255.15      250.44      3.48 o 
   2   1  12      100.80       89.49      2.32 o 
   3   1  12       27.06       22.36      2.49 o 
   4   1  12       41.57       38.66      3.77 o 
   5   1  12      211.43      196.70      5.62 o 
   6   1  12        0.00        1.66      1.60 o 
   7   1  12        6.36       12.03      2.24 o 
  -9   2  12       20.68       21.11      2.82 o 
  -8   2  12       50.87       52.89      3.71 o 
  -7   2  12        0.28        0.52      1.18 o 
  -6   2  12       28.92       29.41      2.18 o 
  -5   2  12      213.27      214.53      6.49 o 
  -4   2  12      219.29      198.09      4.03 o 
  -3   2  12       20.39       24.80      1.66 o 
  -2   2  12      858.22      798.39      9.46 o 
  -1   2  12      177.46      156.43      2.75 o 
   0   2  12      106.27      104.85      2.28 o 
   1   2  12      561.60      511.64      6.24 o 
   2   2  12      769.08      741.56     10.25 o 
   3   2  12      182.17      178.53      3.93 o 
   4   2  12       12.15       17.65      1.99 o 
   5   2  12       25.45       27.26      3.96 o 
   6   2  12       28.01       25.61      2.80 o 
   7   2  12        0.15        0.25      3.05 o 
  -9   3  12       19.69       15.85      3.51 o 
  -8   3  12        6.00        8.54      2.06 o 
  -7   3  12       21.68       21.39      2.60 o 
  -6   3  12       22.17       15.00      2.63 o 
  -5   3  12        8.84        5.80      1.65 o 
  -4   3  12       75.27       74.96      3.12 o 
  -3   3  12      209.40      204.83      6.98 o 
  -2   3  12       14.62       12.19      1.29 o 
  -1   3  12        1.37        0.09      0.86 o 
   0   3  12       18.76       29.01      1.77 o 
   1   3  12       27.25       23.64      1.68 o 
   2   3  12       34.26       35.84      2.05 o 
   3   3  12       11.12       11.80      1.49 o 
   4   3  12       68.47       70.25      2.68 o 
   5   3  12       30.07       25.05      2.66 o 
   6   3  12       22.37       18.41      2.65 o 
  -9   4  12       12.62       11.90      4.47 o 
  -8   4  12       30.55       27.37      4.00 o 
  -7   4  12       20.47       13.57      2.31 o 
  -6   4  12      137.54      143.78      3.79 o 
  -5   4  12       38.18       38.53      2.25 o 
  -4   4  12        1.60        1.94      0.99 o 
  -3   4  12        0.09        0.99      0.89 o 
  -2   4  12      167.04      150.08      3.08 o 
  -1   4  12      155.97      155.91      4.22 o 
   0   4  12       25.08       21.63      1.88 o 
   1   4  12      311.49      266.45     12.52 o 
   2   4  12      133.71      120.47      3.84 o 
   3   4  12       17.38       15.69      1.88 o 
   4   4  12        0.59        0.30      1.25 o 
   5   4  12        9.80        9.89      1.70 o 
  -8   5  12        8.18        2.43      2.66 o 
  -7   5  12        0.01        1.85      1.25 o 
  -6   5  12       21.01       21.96      2.21 o 
  -5   5  12      431.83      431.19      7.28 o 
  -4   5  12       11.32        7.35      1.26 o 
  -3   5  12        8.34        9.30      1.36 o 
  -2   5  12       35.95       40.17      2.24 o 
  -1   5  12       11.90       10.93      1.44 o 
   0   5  12        8.28        8.08      1.46 o 
   1   5  12      132.63      118.08      3.82 o 
   2   5  12       75.48       80.35      4.89 o 
   3   5  12       67.91       62.40      3.62 o 
   4   5  12       35.61       35.50      3.21 o 
   5   5  12        2.52        0.97      1.92 o 
  -8   6  12        9.62        4.37      1.63 o 
  -7   6  12       57.27       58.08      3.54 o 
  -6   6  12       38.46       46.97      3.14 o 
  -5   6  12        0.15       -0.52      1.25 o 
  -4   6  12        8.56        9.79      1.35 o 
  -3   6  12        2.06        2.86      1.09 o 
  -2   6  12       28.39       34.04      2.12 o 
  -1   6  12       47.56       48.91      2.45 o 
   0   6  12      466.23      496.82      8.16 o 
   1   6  12      246.44      268.88     10.14 o 
   2   6  12       58.73       58.21      3.55 o 
   3   6  12      255.85      274.71      9.80 o 
   4   6  12        0.03        1.50      2.62 o 
  -7   7  12        7.44       13.29      2.07 o 
  -6   7  12        0.00        1.19      1.25 o 
  -5   7  12        7.06        5.03      1.57 o 
  -4   7  12       32.02       30.14      2.62 o 
  -3   7  12      176.31      191.11      5.40 o 
  -2   7  12      159.67      178.71      4.54 o 
  -1   7  12      143.22      158.93      3.93 o 
   0   7  12       48.96       50.74      2.81 o 
   1   7  12        0.25        1.04      1.37 o 
   2   7  12        0.48        0.20      1.56 o 
  -6   8  12        5.94        4.22      1.49 o 
  -5   8  12       20.66       21.05      4.08 o 
  -4   8  12       11.64       15.35      2.12 o 
  -3   8  12       29.92       34.09      4.46 o 
  -2   8  12       25.75       29.37      2.70 o 
  -1   8  12        0.20       -0.58      1.33 o 
   0   8  12        6.07        6.66      2.42 o 
   1   8  12        0.76       -1.45      1.45 o 
  -3   9  12       25.69       20.68      2.46 o 
  -2   9  12      104.81      117.72      4.62 o 
  -1 -11  13       10.04        6.49      1.19 o 
   0 -11  13        0.48       -0.03      0.73 o 
   1 -11  13        7.18        6.19      1.07 o 
   2 -11  13        0.89        1.94      0.97 o 
   3 -11  13      105.42      119.48      3.38 o 
   4 -11  13      189.08      224.80      4.43 o 
   5 -11  13        0.50        1.05      1.64 o 
  -3 -10  13        5.11        4.79      1.30 o 
  -2 -10  13       10.98        9.08      1.70 o 
  -1 -10  13       44.12       45.82      2.81 o 
   0 -10  13       10.70       11.89      1.47 o 
   1 -10  13        0.70        0.35      0.81 o 
   2 -10  13        0.15        1.70      1.12 o 
   3 -10  13        1.50        1.32      1.79 o 
   4 -10  13      161.61      179.13      3.83 o 
   5 -10  13        0.10        0.99      0.89 o 
   6 -10  13        1.84        3.95      1.64 o 
  -4  -9  13       92.00       93.88      6.91 o 
  -3  -9  13       58.84       56.78      3.06 o 
  -2  -9  13      128.27      128.39      3.55 o 
  -1  -9  13      140.40      135.25      4.10 o 
   0  -9  13       66.53       66.77      3.12 o 
   1  -9  13       12.31       11.06      1.49 o 
   2  -9  13       17.68       17.15      1.46 o 
   3  -9  13       29.63       34.87      1.75 o 
   4  -9  13       92.54      103.75      2.90 o 
   5  -9  13        3.23        1.86      1.19 o 
   6  -9  13        0.39        1.53      0.97 o 
   7  -9  13       44.90       55.55      3.29 o 
  -5  -8  13        0.09        0.77      1.28 o 
  -4  -8  13       61.77       62.24      2.88 o 
  -3  -8  13      508.21      519.92      9.56 o 
  -2  -8  13        0.09        0.42      1.11 o 
  -1  -8  13        8.67        9.38      1.16 o 
   0  -8  13        0.39       -1.25      0.99 o 
   1  -8  13      410.23      391.04      6.00 o 
   2  -8  13       37.22       42.61      2.60 o 
   3  -8  13       59.02       52.14      2.74 o 
   4  -8  13       24.07       23.14      2.11 o 
   5  -8  13        8.25        8.09      1.82 o 
   6  -8  13        0.01       -0.52      0.87 o 
   7  -8  13        6.11        6.69      1.80 o 
  -6  -7  13        2.69        3.15      1.47 o 
  -5  -7  13       37.01       36.57      5.31 o 
  -4  -7  13       20.23       19.55      1.85 o 
  -3  -7  13       16.17       18.89      2.04 o 
  -2  -7  13      871.45      872.99     11.44 o 
  -1  -7  13        0.34        0.78      0.76 o 
   0  -7  13      189.44      179.77      3.72 o 
   1  -7  13        4.18        4.43      0.88 o 
   2  -7  13       39.87       43.18      2.00 o 
   3  -7  13       66.03       69.40      2.41 o 
   4  -7  13       30.15       29.87      1.81 o 
   5  -7  13       46.82       53.05      3.02 o 
   6  -7  13       18.28       21.23      2.34 o 
   7  -7  13       12.89       13.65      2.08 o 
   8  -7  13        0.22        1.76      1.16 o 
  -7  -6  13        7.06        6.58      2.41 o 
  -6  -6  13       37.06       37.17      2.47 o 
  -5  -6  13       45.14       42.26      2.47 o 
  -4  -6  13        9.11       11.26      1.57 o 
  -3  -6  13        0.09       -0.97      1.02 o 
  -2  -6  13      212.82      201.01      4.39 o 
  -1  -6  13       35.99       38.99      2.41 o 
   0  -6  13      491.40      487.01      6.99 o 
   1  -6  13      209.73      209.73      3.93 o 
   2  -6  13       74.77       76.43      2.53 o 
   3  -6  13       49.66       58.74      2.35 o 
   4  -6  13       81.50       69.62      2.58 o 
   5  -6  13       42.20       45.21      2.26 o 
   6  -6  13       44.07       47.15      2.45 o 
   7  -6  13       75.91       78.27      3.18 o 
   8  -6  13        1.15        1.58      1.40 o 
  -7  -5  13        9.62        6.59      2.23 o 
  -6  -5  13        0.16       -0.85      1.19 o 
  -5  -5  13       19.78       17.57      1.62 o 
  -4  -5  13       39.86       47.13      2.16 o 
  -3  -5  13       30.93       28.29      1.88 o 
  -2  -5  13       28.91       28.73      1.80 o 
  -1  -5  13       73.34       70.77      2.41 o 
   0  -5  13        0.00        0.25      0.55 o 
   1  -5  13      192.13      195.07      3.32 o 
   2  -5  13        8.14        7.72      1.10 o 
   3  -5  13       49.93       34.97      1.95 o 
   4  -5  13        1.73        3.13      1.05 o 
   5  -5  13       28.19       19.49      1.75 o 
   6  -5  13        7.72        8.65      1.73 o 
   7  -5  13        5.44        4.05      1.32 o 
   8  -5  13        0.00        1.14      1.22 o 
  -8  -4  13       86.99       85.49      5.43 o 
  -7  -4  13       20.45       22.48      2.78 o 
  -6  -4  13       19.79       22.99      1.95 o 
  -5  -4  13       10.63        9.55      1.50 o 
  -4  -4  13       58.62       58.85      2.24 o 
  -3  -4  13        4.86        3.87      0.83 o 
  -2  -4  13        6.92        5.68      0.90 o 
  -1  -4  13      123.25      122.06      2.65 o 
   0  -4  13        2.31        0.84      0.60 o 
   1  -4  13      252.23      246.77      6.32 o 
   2  -4  13        0.14        1.03      0.55 o 
   3  -4  13      168.53      156.74      4.62 o 
   4  -4  13        5.63        6.39      1.16 o 
   5  -4  13        2.42        2.51      1.06 o 
   6  -4  13        5.38        6.16      1.36 o 
   7  -4  13       35.00       31.27      2.49 o 
   8  -4  13        0.88        3.20      1.45 o 
  -8  -3  13        0.00        0.32      1.38 o 
  -7  -3  13       10.50        9.74      2.19 o 
  -6  -3  13        5.34        7.32      1.58 o 
  -5  -3  13        9.88        9.34      1.16 o 
  -4  -3  13       24.78       30.43      1.81 o 
  -3  -3  13        7.82        8.46      0.90 o 
  -2  -3  13      373.96      355.78      4.62 o 
  -1  -3  13       68.70       65.06      1.77 o 
   0  -3  13      218.83      200.14      3.40 o 
   1  -3  13      758.26      666.87      8.58 o 
   2  -3  13      803.87      729.48      9.28 o 
   3  -3  13        1.97        1.65      0.66 o 
   4  -3  13      170.43      165.62      7.04 o 
   5  -3  13      106.61       96.91      4.28 o 
   6  -3  13        2.03        2.10      2.07 o 
   7  -3  13       75.23       83.02      3.43 o 
   8  -3  13        0.04        1.73      1.23 o 
  -8  -2  13       46.84       52.13      4.44 o 
  -7  -2  13      100.12       90.81      3.54 o 
  -6  -2  13       54.69       57.49      3.05 o 
  -5  -2  13        4.75        4.71      0.99 o 
  -4  -2  13      122.21      124.57      2.49 o 
  -3  -2  13      389.61      368.38      4.25 o 
  -2  -2  13      121.88      112.34      2.20 o 
  -1  -2  13      150.61      138.52      2.83 o 
   0  -2  13       49.97       46.50      1.55 o 
   1  -2  13      370.43      353.51      4.87 o 
   2  -2  13       82.63       65.50      1.77 o 
   3  -2  13      174.19      176.63      3.30 o 
   4  -2  13       90.69       88.90      3.22 o 
   5  -2  13      298.14      278.07      5.66 o 
   6  -2  13       25.04       17.76      1.73 o 
   7  -2  13       38.19       36.03      2.96 o 
   8  -2  13        9.63       13.44      2.36 o 
  -9  -1  13       12.46       14.54      3.72 o 
  -8  -1  13       34.99       35.21      6.24 o 
  -7  -1  13       10.89        8.04      1.44 o 
  -6  -1  13       10.52        9.29      1.29 o 
  -5  -1  13      202.92      204.21      3.58 o 
  -4  -1  13       89.71       90.73      2.00 o 
  -3  -1  13       80.56       78.91      1.59 o 
  -2  -1  13        3.05        4.14      0.62 o 
  -1  -1  13       65.64       64.94      1.70 o 
   0  -1  13      824.03      793.94      8.23 o 
   1  -1  13      412.70      434.50      5.67 o 
   2  -1  13        2.64        4.19      0.84 o 
   3  -1  13        1.69        1.16      0.69 o 
   4  -1  13       53.36       54.18      2.29 o 
   5  -1  13       50.85       46.16      2.43 o 
   6  -1  13        0.14       -0.13      0.83 o 
   7  -1  13       55.89       53.68      2.86 o 
  -9   0  13        0.47        0.92      1.44 o 
  -8   0  13      112.69      105.56      9.10 o 
  -7   0  13       33.18       32.16      2.62 o 
  -6   0  13      774.12      751.58     10.76 o 
  -5   0  13       50.02       56.12      5.66 o 
  -4   0  13       12.99       14.09      1.38 o 
  -3   0  13       28.26       29.64      1.26 o 
  -2   0  13       18.26       18.71      0.99 o 
  -1   0  13      414.04      408.05      4.29 o 
   0   0  13      166.28      152.44      2.27 o 
   1   0  13        9.25       14.27      0.92 o 
   2   0  13      545.29      516.18      7.23 o 
   3   0  13      145.94      127.28      2.91 o 
   4   0  13       54.35       55.83      2.52 o 
   5   0  13       80.07       80.14      2.54 o 
   6   0  13       23.98       18.15      2.03 o 
   7   0  13        1.64        1.65      1.43 o 
  -9   1  13       13.49        8.33      6.24 o 
  -8   1  13        3.92        3.20      1.44 o 
  -7   1  13       53.36       53.34      2.55 o 
  -6   1  13      158.69      150.19      4.03 o 
  -5   1  13       10.22        7.40      1.75 o 
  -4   1  13      713.20      672.44      9.57 o 
  -3   1  13      230.27      209.49      4.22 o 
  -2   1  13        9.16        7.84      0.89 o 
  -1   1  13       46.07       46.39      1.35 o 
   0   1  13      434.30      387.30      4.20 o 
   1   1  13       59.07       54.46      1.72 o 
   2   1  13        8.40        7.85      1.03 o 
   3   1  13        0.09        1.80      0.84 o 
   4   1  13        4.47        5.15      1.57 o 
   5   1  13       96.99       95.41      4.29 o 
   6   1  13      140.99      137.30      5.27 o 
   7   1  13        2.94       -0.05      2.00 o 
  -9   2  13        2.65        1.03      2.95 o 
  -8   2  13       55.03       58.08      7.40 o 
  -7   2  13       75.60       75.83      3.47 o 
  -6   2  13       17.56       14.10      2.44 o 
  -5   2  13        7.64        4.49      1.18 o 
  -4   2  13      119.49      124.98      3.24 o 
  -3   2  13       69.26       68.01      3.85 o 
  -2   2  13       45.27       49.96      2.15 o 
  -1   2  13       26.85       21.27      1.57 o 
   0   2  13      175.96      148.65      3.05 o 
   1   2  13      353.76      356.77      5.44 o 
   2   2  13        0.71       -0.09      0.99 o 
   3   2  13       38.04       35.99      2.06 o 
   4   2  13      166.50      174.43      4.13 o 
   5   2  13        0.20        1.28      1.76 o 
   6   2  13        2.85        1.11      1.85 o 
  -9   3  13        0.42        3.06      1.83 o 
  -8   3  13        1.77        2.57      1.53 o 
  -7   3  13       10.87       11.07      2.87 o 
  -6   3  13        2.68        3.36      1.32 o 
  -5   3  13        8.59       10.96      1.39 o 
  -4   3  13        6.95        4.67      1.06 o 
  -3   3  13      164.91      164.81      3.70 o 
  -2   3  13      101.94       82.02      3.05 o 
  -1   3  13      205.44      193.70      4.07 o 
   0   3  13        4.38        2.06      0.96 o 
   1   3  13        6.93        7.36      1.42 o 
   2   3  13       44.31       42.27      2.21 o 
   3   3  13       11.24       10.55      1.50 o 
   4   3  13        0.01       -0.91      1.10 o 
   5   3  13       10.94        6.32      1.45 o 
   6   3  13        0.21       -0.04      1.86 o 
  -8   4  13       35.66       34.28      3.56 o 
  -7   4  13       33.17       36.61      5.47 o 
  -6   4  13        2.51        3.68      1.31 o 
  -5   4  13       87.73       80.36      3.30 o 
  -4   4  13        0.00        0.88      1.98 o 
  -3   4  13       41.80       38.03      4.13 o 
  -2   4  13       10.69       16.03      1.48 o 
  -1   4  13        1.94        2.09      1.06 o 
   0   4  13       95.65       85.54      3.07 o 
   1   4  13      110.20       94.49      3.32 o 
   2   4  13        3.77        0.98      1.92 o 
   3   4  13       19.23       19.19      2.00 o 
   4   4  13        3.05        4.18      1.61 o 
   5   4  13        2.10        2.50      1.64 o 
  -8   5  13      111.28      107.08     10.55 o 
  -7   5  13       35.13       31.82      4.31 o 
  -6   5  13        0.91        3.75      1.67 o 
  -5   5  13      150.64      159.95      4.05 o 
  -4   5  13       98.58      109.56      3.41 o 
  -3   5  13       43.82       46.08      3.61 o 
  -2   5  13       88.00       94.15      3.06 o 
  -1   5  13      127.50      140.47      5.45 o 
   0   5  13       64.06       63.02      2.91 o 
   1   5  13       32.75       33.14      2.83 o 
   2   5  13       56.06       53.82      3.52 o 
   3   5  13       91.85      110.41      4.71 o 
   4   5  13       23.01       25.19      7.11 o 
  -7   6  13        0.14        1.39      2.11 o 
  -6   6  13       24.53       25.20      2.57 o 
  -5   6  13       68.58       72.93      3.45 o 
  -4   6  13        4.38        4.61      1.23 o 
  -3   6  13       34.83       39.22      2.34 o 
  -2   6  13        1.39        1.57      1.10 o 
  -1   6  13        0.29        0.86      1.31 o 
   0   6  13       14.31       18.59      3.14 o 
   1   6  13       59.23       63.21      3.61 o 
   2   6  13        5.09        7.80      1.97 o 
   3   6  13       13.89       14.86      2.46 o 
  -7   7  13       19.16       25.55      2.72 o 
  -6   7  13       22.32       18.58      2.35 o 
  -5   7  13        0.42       -0.09      1.45 o 
  -4   7  13       11.74       10.40      1.92 o 
  -3   7  13       60.81       56.44      2.36 o 
  -2   7  13       53.59       54.88      3.13 o 
  -1   7  13       32.22       39.58      4.54 o 
   0   7  13       14.51       17.02      4.60 o 
   1   7  13        4.58        2.20      1.61 o 
   2   7  13        2.95        1.65      1.74 o 
  -5   8  13       40.12       45.27      3.38 o 
  -4   8  13       22.32       27.57      4.90 o 
  -3   8  13       83.68       84.83      3.95 o 
  -2   8  13       16.26       17.33      2.35 o 
  -1   8  13      133.16      167.65      6.50 o 
   0 -11  14        4.21        7.06      1.24 o 
   1 -11  14       32.02       40.64      1.93 o 
   2 -11  14      184.44      212.57      5.36 o 
   3 -11  14       36.11       37.08      1.87 o 
   4 -11  14        8.91        8.53      1.14 o 
  -2 -10  14        0.22        0.34      1.21 o 
  -1 -10  14       10.93       10.34      3.08 o 
   0 -10  14       18.03       20.00      1.57 o 
   1 -10  14       39.89       42.81      2.28 o 
   2 -10  14        1.89        1.50      1.05 o 
   3 -10  14       73.60       69.20      2.50 o 
   4 -10  14        0.30       -0.37      0.91 o 
   5 -10  14       10.94       11.28      1.82 o 
  -4  -9  14        0.05        0.30      1.73 o 
  -3  -9  14       90.12       92.66      3.26 o 
  -2  -9  14       98.27      100.05      3.42 o 
  -1  -9  14      163.98      164.60      4.63 o 
   0  -9  14      177.96      178.93      3.75 o 
   1  -9  14        5.61        3.90      1.25 o 
   2  -9  14       20.80       23.71      2.99 o 
   3  -9  14        3.93        3.23      0.96 o 
   4  -9  14       36.34       39.95      2.09 o 
   5  -9  14       73.78       82.67      2.85 o 
   6  -9  14       11.24        8.71      2.31 o 
  -5  -8  14       45.77       45.91      3.19 o 
  -4  -8  14      422.54      420.86      7.51 o 
  -3  -8  14        4.94        4.58      1.46 o 
  -2  -8  14        0.00       -0.40      0.90 o 
  -1  -8  14      175.13      173.99      3.72 o 
   0  -8  14      109.53      114.80      3.69 o 
   1  -8  14        5.09        9.57      1.19 o 
   2  -8  14       27.88       26.94      1.88 o 
   3  -8  14        3.78        2.92      2.32 o 
   4  -8  14       39.39       40.25      2.73 o 
   5  -8  14       40.87       54.28      2.46 o 
   6  -8  14        0.01        0.88      1.44 o 
   7  -8  14       18.19       22.14      3.92 o 
  -6  -7  14        0.01        2.50      1.36 o 
  -5  -7  14       10.46        7.68      1.80 o 
  -4  -7  14       46.80       47.56      3.95 o 
  -3  -7  14       55.56       61.91      3.29 o 
  -2  -7  14      139.87      141.48      7.01 o 
  -1  -7  14      136.88      132.51      3.13 o 
   0  -7  14       17.86       19.99      1.57 o 
   1  -7  14      364.92      380.19      8.00 o 
   2  -7  14      218.49      223.41      5.75 o 
   3  -7  14        7.29        5.17      1.69 o 
   4  -7  14       19.60       15.92      2.69 o 
   5  -7  14        0.73        0.96      1.31 o 
   6  -7  14       32.50       34.88      2.35 o 
   7  -7  14      151.50      163.04      5.56 o 
  -6  -6  14       13.29        9.80      1.63 o 
  -5  -6  14        1.23        0.72      1.07 o 
  -4  -6  14        1.29        2.15      1.09 o 
  -3  -6  14      207.94      208.19      4.93 o 
  -2  -6  14       84.62       80.88      2.54 o 
  -1  -6  14        7.83        6.74      1.12 o 
   0  -6  14       11.87       10.37      1.22 o 
   1  -6  14      121.23      119.03      3.32 o 
   2  -6  14       12.57       10.83      1.32 o 
   3  -6  14       88.94       73.40      2.67 o 
   4  -6  14      239.12      218.96      5.36 o 
   5  -6  14        0.06       -0.85      0.87 o 
   6  -6  14        3.81        3.42      1.18 o 
   7  -6  14       48.91       52.03      3.32 o 
  -7  -5  14       19.46       19.07      2.73 o 
  -6  -5  14       12.10       10.36      1.75 o 
  -5  -5  14      156.90      152.11      3.67 o 
  -4  -5  14        1.46       -0.12      1.38 o 
  -3  -5  14       19.89       18.29      1.65 o 
  -2  -5  14       25.02       24.85      1.64 o 
  -1  -5  14      201.70      194.00      4.65 o 
   0  -5  14        5.36        3.90      0.87 o 
   1  -5  14      280.20      250.26      5.06 o 
   2  -5  14       77.19       74.65      2.64 o 
   3  -5  14       21.16       20.79      1.71 o 
   4  -5  14       11.92       10.44      1.44 o 
   5  -5  14       81.94       71.01      3.44 o 
   6  -5  14       13.45       14.96      2.16 o 
   7  -5  14       10.91       12.63      1.73 o 
  -7  -4  14        0.29        2.36      1.76 o 
  -6  -4  14      104.72      106.48      3.43 o 
  -5  -4  14        7.53        7.58      1.24 o 
  -4  -4  14        0.00       -0.63      0.83 o 
  -3  -4  14       59.62       55.97      2.22 o 
  -2  -4  14       35.46       35.89      2.82 o 
  -1  -4  14      309.99      288.68      4.51 o 
   0  -4  14      340.19      324.65      4.78 o 
   1  -4  14        0.87        0.01      0.77 o 
   2  -4  14       56.93       54.66     11.03 o 
   3  -4  14      167.03      159.32      4.00 o 
   4  -4  14        5.68        3.83      1.10 o 
   5  -4  14       16.99       17.70      1.80 o 
   6  -4  14        2.31        2.52      1.12 o 
   7  -4  14        6.37        7.53      1.74 o 
  -8  -3  14       12.72       11.65      2.45 o 
  -7  -3  14       22.08       19.61      2.52 o 
  -6  -3  14        0.16        0.21      2.65 o 
  -5  -3  14        3.10        2.36      1.02 o 
  -4  -3  14      182.35      180.36      3.37 o 
  -3  -3  14       55.60       51.89      1.78 o 
  -2  -3  14      113.94      116.03      2.46 o 
  -1  -3  14      385.88      368.86      4.76 o 
   0  -3  14      920.62      827.30      9.39 o 
   1  -3  14      149.48      134.94      3.22 o 
   2  -3  14       37.29       41.01      1.94 o 
   3  -3  14      277.09      250.02      5.23 o 
   4  -3  14      430.38      394.72      8.21 o 
   5  -3  14       10.03        9.21      1.53 o 
   6  -3  14        1.36        3.22      1.27 o 
   7  -3  14       16.25       21.86      1.92 o 
  -8  -2  14        0.95       -1.54      2.02 o 
  -7  -2  14       22.80       20.25      2.19 o 
  -6  -2  14       16.74       19.34      3.33 o 
  -5  -2  14       15.74       15.39      1.38 o 
  -4  -2  14       73.40       75.68      2.06 o 
  -3  -2  14       42.57       43.14      1.64 o 
  -2  -2  14      150.09      137.12      2.66 o 
  -1  -2  14      128.78      111.41      2.54 o 
   0  -2  14       10.17       10.68      0.96 o 
   1  -2  14      253.57      227.68      3.78 o 
   2  -2  14       59.13       56.14      2.45 o 
   3  -2  14       40.41       43.46      1.84 o 
   4  -2  14      111.84      122.92      4.30 o 
   5  -2  14      113.91      115.35      3.94 o 
   6  -2  14        9.21        9.28      1.55 o 
   7  -2  14       21.03       22.74      2.06 o 
  -8  -1  14       84.83       95.02      7.84 o 
  -7  -1  14        2.55        4.22      1.62 o 
  -6  -1  14       49.74       47.81      2.31 o 
  -5  -1  14        0.84        0.07      0.84 o 
  -4  -1  14        8.35        6.68      0.82 o 
  -3  -1  14      211.08      210.32      3.06 o 
  -2  -1  14        2.49        2.22      0.71 o 
  -1  -1  14      404.41      384.54      4.59 o 
   0  -1  14      415.49      398.25      4.69 o 
   1  -1  14      352.80      308.16      4.63 o 
   2  -1  14      121.56      125.21      2.83 o 
   3  -1  14        0.37        0.13      0.75 o 
   4  -1  14        0.14        0.74      0.90 o 
   5  -1  14       10.36        8.99      1.26 o 
   6  -1  14       90.69       94.28      3.03 o 
   7  -1  14        0.02        0.48      1.64 o 
  -8   0  14       12.92       12.46      1.88 o 
  -7   0  14        3.87        4.40      1.30 o 
  -6   0  14      335.36      329.19      6.05 o 
  -5   0  14      339.20      328.08      5.86 o 
  -4   0  14       49.48       50.84      2.25 o 
  -3   0  14      145.48      141.97      2.62 o 
  -2   0  14      561.11      530.86      5.64 o 
  -1   0  14      124.10      108.38      1.95 o 
   0   0  14       80.89       82.13      1.69 o 
   1   0  14       34.63       28.67      1.58 o 
   2   0  14       18.92       19.59      1.42 o 
   3   0  14       74.43       62.11      2.48 o 
   4   0  14        8.87        6.29      1.27 o 
   5   0  14       31.17       37.15      2.85 o 
   6   0  14       31.35       35.53      3.16 o 
   7   0  14       16.41        6.59      3.81 o 
  -8   1  14        0.52        2.39      1.34 o 
  -7   1  14      130.05      124.61      3.52 o 
  -6   1  14       29.64       29.26      2.09 o 
  -5   1  14        8.38        9.72      1.39 o 
  -4   1  14      352.55      360.82      6.20 o 
  -3   1  14        9.17        9.66      1.31 o 
  -2   1  14      193.38      175.17      3.80 o 
  -1   1  14      657.79      617.74      7.31 o 
   0   1  14      232.97      234.68      3.26 o 
   1   1  14       14.98       18.61      1.17 o 
   2   1  14        1.54        0.01      0.78 o 
   3   1  14       78.17       71.55      3.38 o 
   4   1  14       10.53       15.91      2.23 o 
   5   1  14        1.54        1.82      1.80 o 
   6   1  14       64.20       69.03      7.48 o 
  -8   2  14        9.38        8.14      2.09 o 
  -7   2  14        3.16        3.95      1.21 o 
  -6   2  14       32.96       33.15      3.69 o 
  -5   2  14      191.74      199.81      4.37 o 
  -4   2  14        5.75        8.20      1.34 o 
  -3   2  14       92.43       80.64      2.70 o 
  -2   2  14        2.85        5.14      1.33 o 
  -1   2  14       69.21       56.16      4.10 o 
   0   2  14       51.17       43.01      2.00 o 
   1   2  14       88.89       85.31      2.68 o 
   2   2  14       98.84      101.06      3.33 o 
   3   2  14        0.65        0.82      1.06 o 
   4   2  14        0.36        0.71      1.66 o 
   5   2  14       67.29       72.74      3.93 o 
   6   2  14       45.02       46.68      8.32 o 
  -8   3  14       22.36       25.25      2.98 o 
  -7   3  14       34.40       35.39      3.26 o 
  -6   3  14        0.82        1.23      1.20 o 
  -5   3  14        1.07        0.89      1.01 o 
  -4   3  14      164.58      165.39      5.75 o 
  -3   3  14        1.51        3.14      1.43 o 
  -2   3  14      140.65      118.66      4.12 o 
  -1   3  14        2.78        4.79      1.62 o 
   0   3  14      148.84      140.63      3.53 o 
   1   3  14       10.03       11.76      1.69 o 
   2   3  14       56.08       55.62      2.74 o 
   3   3  14        2.36        1.75      1.39 o 
   4   3  14        0.02        2.24      1.27 o 
   5   3  14        2.01        1.24      1.95 o 
  -8   4  14       12.51        7.11      2.43 o 
  -7   4  14       44.51       46.22      3.83 o 
  -6   4  14       10.31       11.19      1.84 o 
  -5   4  14       32.98       37.39      4.64 o 
  -4   4  14       14.81       14.76      1.82 o 
  -3   4  14      111.05      115.05      5.04 o 
  -2   4  14       22.68       23.35      2.79 o 
  -1   4  14      291.78      271.31      5.13 o 
   0   4  14       29.43       30.17      2.26 o 
   1   4  14      174.10      179.63      4.64 o 
   2   4  14       43.36       43.32      2.73 o 
   3   4  14       21.83       23.96      2.22 o 
   4   4  14        2.04        2.40      1.48 o 
  -7   5  14      169.49      166.40     10.31 o 
  -6   5  14       11.71        9.06      3.16 o 
  -5   5  14      115.02      120.33      4.06 o 
  -4   5  14        1.82       -0.31      1.24 o 
  -3   5  14       90.58       78.59     11.92 o 
  -2   5  14      351.18      352.18     10.16 o 
  -1   5  14       71.88       72.40      3.16 o 
   0   5  14        4.52        6.39      1.75 o 
   1   5  14      115.44      129.21      8.55 o 
   2   5  14        0.54        1.35      2.09 o 
   3   5  14        0.08        2.77      1.78 o 
  -7   6  14        2.44        3.05      1.71 o 
  -6   6  14        4.72        0.86      4.18 o 
  -5   6  14        2.75        3.43      1.82 o 
  -4   6  14       33.06       41.61      2.67 o 
  -3   6  14       56.39       67.74      3.24 o 
  -2   6  14      114.39      122.52      4.11 o 
  -1   6  14       35.84       30.96      3.24 o 
   0   6  14        3.10        2.46      1.45 o 
   1   6  14      186.38      197.05      6.35 o 
   2   6  14       78.53       88.98      4.40 o 
  -6   7  14        0.08        0.43      1.81 o 
  -5   7  14        0.37        1.99      1.50 o 
  -4   7  14      144.36      157.38      5.18 o 
  -3   7  14       91.47      102.98      3.48 o 
  -2   7  14        0.22        1.03      1.28 o 
  -1   7  14       38.97       43.05      2.81 o 
   0   7  14       76.46       83.18      3.44 o 
   2 -11  15        5.75        6.59      1.26 o 
  -2 -10  15       54.70       55.06      3.61 o 
  -1 -10  15        0.96        1.94      1.50 o 
   0 -10  15        8.01        9.96      1.33 o 
   1 -10  15       16.73       13.52      1.87 o 
   2 -10  15       24.27       28.05      1.97 o 
   3 -10  15       13.67       17.21      1.90 o 
   4 -10  15        0.06        2.66      1.23 o 
  -3  -9  15       96.69      101.96      6.18 o 
  -2  -9  15        0.21        0.53      1.17 o 
  -1  -9  15       96.93       98.26      2.89 o 
   0  -9  15       13.48       11.93      1.64 o 
   1  -9  15        8.04        4.40      1.40 o 
   2  -9  15       18.50       17.46      2.32 o 
   3  -9  15       30.16       35.10      3.27 o 
   4  -9  15       11.16        8.64      1.46 o 
   5  -9  15        1.13        2.41      0.99 o 
  -4  -8  15      282.56      282.00      7.75 o 
  -3  -8  15       29.35       32.12      3.10 o 
  -2  -8  15       99.40       94.72      3.10 o 
  -1  -8  15        0.07        0.36      0.85 o 
   0  -8  15       62.55       64.09      2.62 o 
   1  -8  15       36.29       34.68      2.75 o 
   2  -8  15        0.06        0.64      0.90 o 
   3  -8  15        4.35        3.34      1.07 o 
   4  -8  15       15.09       18.07      1.69 o 
   5  -8  15       27.70       32.05      3.12 o 
   6  -8  15       23.25       26.47      2.71 o 
  -5  -7  15       14.48       14.47      1.98 o 
  -4  -7  15       15.27       13.29      2.95 o 
  -3  -7  15        0.74        0.52      1.43 o 
  -2  -7  15       54.51       53.45      3.65 o 
  -1  -7  15        4.40        4.75      1.04 o 
   0  -7  15       66.96       69.56      3.38 o 
   1  -7  15       16.67       14.62      1.54 o 
   2  -7  15       19.55       22.49      2.27 o 
   3  -7  15       82.28       94.23      3.78 o 
   4  -7  15       15.51       16.74      3.40 o 
   5  -7  15       27.75       33.35      2.80 o 
   6  -7  15        0.02        2.32      1.42 o 
   7  -7  15       11.20       14.17      1.81 o 
  -6  -6  15        4.95        4.25      1.38 o 
  -5  -6  15       10.28       10.40      1.50 o 
  -4  -6  15        2.14        0.16      1.15 o 
  -3  -6  15       67.91       64.36      3.29 o 
  -2  -6  15       13.78       11.21      2.02 o 
  -1  -6  15      355.81      345.09      6.83 o 
   0  -6  15        0.68        1.14      0.77 o 
   1  -6  15       68.52       65.66      2.77 o 
   2  -6  15        1.25        1.50      1.03 o 
   3  -6  15        0.18        0.19      0.86 o 
   4  -6  15       16.43       11.20      1.45 o 
   5  -6  15       69.24       72.95      3.37 o 
   6  -6  15        4.99        5.46      1.39 o 
   7  -6  15        0.97        1.41      1.37 o 
  -6  -5  15        0.32        0.89      1.28 o 
  -5  -5  15       81.52       83.79      2.88 o 
  -4  -5  15       28.02       29.31      1.99 o 
  -3  -5  15        5.12        2.87      1.52 o 
  -2  -5  15       88.22       84.03      2.59 o 
  -1  -5  15        3.24        2.59      1.83 o 
   0  -5  15       26.76       23.89      2.78 o 
   1  -5  15       81.19       75.23      2.74 o 
   2  -5  15        0.34        0.30      0.88 o 
   3  -5  15       25.03       33.75      2.23 o 
   4  -5  15        9.10        7.63      1.65 o 
   5  -5  15       16.70       21.06      2.28 o 
   6  -5  15        8.38        6.68      1.48 o 
   7  -5  15        6.85        6.46      1.50 o 
  -7  -4  15       23.94       25.26      2.97 o 
  -6  -4  15       98.06       95.12      3.76 o 
  -5  -4  15        1.99        1.32      1.04 o 
  -4  -4  15      102.09       95.66      2.79 o 
  -3  -4  15       82.77       81.22      2.37 o 
  -2  -4  15      673.17      652.26      9.04 o 
  -1  -4  15      264.23      241.90      4.61 o 
   0  -4  15       35.01       31.56      1.86 o 
   1  -4  15      134.12      128.72      3.66 o 
   2  -4  15      211.31      190.24      5.37 o 
   3  -4  15       37.58       40.61      2.73 o 
   4  -4  15        0.36        0.77      0.99 o 
   5  -4  15       32.63       33.76      2.42 o 
   6  -4  15        1.23        2.28      1.09 o 
   7  -4  15        5.86        3.53      1.61 o 
  -7  -3  15        0.66        1.43      1.68 o 
  -6  -3  15      113.64      112.50      4.58 o 
  -5  -3  15       53.39       55.42      2.48 o 
  -4  -3  15      118.71      115.82      4.56 o 
  -3  -3  15      136.25      135.51      2.92 o 
  -2  -3  15       50.92       49.54      1.79 o 
  -1  -3  15       20.53       20.33      1.29 o 
   0  -3  15       53.46       55.29      1.75 o 
   1  -3  15       94.18       91.29      3.01 o 
   2  -3  15        7.88        4.76      1.24 o 
   3  -3  15      269.23      245.85      5.37 o 
   4  -3  15        0.06       -0.08      1.10 o 
   5  -3  15       32.00       32.25      3.31 o 
   6  -3  15       36.56       40.97      2.82 o 
   7  -3  15        6.36        4.62      1.73 o 
  -8  -2  15        2.54        3.22      2.36 o 
  -7  -2  15       53.64       53.53      3.57 o 
  -6  -2  15       93.38       94.04      3.58 o 
  -5  -2  15       25.91       29.08      2.10 o 
  -4  -2  15       11.63       10.98      1.28 o 
  -3  -2  15       13.88       13.37      1.08 o 
  -2  -2  15       29.59       29.22      1.52 o 
  -1  -2  15       75.27       84.06      2.14 o 
   0  -2  15        0.11        0.35      0.63 o 
   1  -2  15       36.40       38.14      1.79 o 
   2  -2  15        8.80        5.04      1.07 o 
   3  -2  15        6.78       11.31      1.41 o 
   4  -2  15      164.84      165.13      3.46 o 
   5  -2  15        9.41       10.83      1.51 o 
   6  -2  15        0.87       -0.37      0.98 o 
   7  -2  15       26.74       23.97      2.15 o 
  -8  -1  15      379.77      379.65     10.45 o 
  -7  -1  15       98.03       95.58      4.70 o 
  -6  -1  15        0.87        0.49      1.60 o 
  -5  -1  15        1.34        2.80      1.62 o 
  -4  -1  15      122.41      122.74      3.77 o 
  -3  -1  15      319.44      306.66      4.17 o 
  -2  -1  15      269.14      270.60      3.80 o 
  -1  -1  15      192.71      209.73      3.25 o 
   0  -1  15      143.50      132.51      2.65 o 
   1  -1  15       85.88       68.82      2.18 o 
   2  -1  15      109.84       95.38      2.56 o 
   3  -1  15      142.53      127.60      3.36 o 
   4  -1  15        1.50        1.18      1.09 o 
   5  -1  15       23.08       26.54      1.87 o 
   6  -1  15       53.84       54.54      3.56 o 
  -8   0  15       86.08       90.35      3.58 o 
  -7   0  15       13.00       12.59      1.64 o 
  -6   0  15      249.62      263.88      5.63 o 
  -5   0  15        7.60        7.52      1.33 o 
  -4   0  15        7.25        8.38      1.32 o 
  -3   0  15      146.53      145.50      3.50 o 
  -2   0  15      164.53      166.03      2.87 o 
  -1   0  15        3.16        5.79      0.71 o 
   0   0  15      187.57      168.55      3.08 o 
   1   0  15       24.51       23.49      1.43 o 
   2   0  15       12.19        7.20      1.40 o 
   3   0  15      160.58      166.05      3.92 o 
   4   0  15      349.39      354.86      8.50 o 
   5   0  15       34.08       35.92      3.93 o 
   6   0  15        2.58        0.85      1.89 o 
  -8   1  15        0.02       -1.19      1.29 o 
  -7   1  15        8.14        8.48      1.49 o 
  -6   1  15        5.81        6.28      1.43 o 
  -5   1  15      167.55      153.17      5.04 o 
  -4   1  15       71.03       65.91      2.60 o 
  -3   1  15       37.46       40.97      2.14 o 
  -2   1  15        6.42        4.59      1.15 o 
  -1   1  15       11.39       17.45      1.48 o 
   0   1  15       39.96       37.92      1.66 o 
   1   1  15        2.64        1.81      0.89 o 
   2   1  15       81.92       92.40      3.70 o 
   3   1  15       66.16       69.80      3.49 o 
   4   1  15       40.77       36.76      2.98 o 
   5   1  15      142.09      149.08      5.27 o 
   6   1  15        3.22        1.56      1.90 o 
  -8   2  15        3.64        4.88      4.50 o 
  -7   2  15       10.90       14.30      1.77 o 
  -6   2  15       58.23       50.38      2.50 o 
  -5   2  15        1.71        2.46      1.19 o 
  -4   2  15        6.38        6.99      1.29 o 
  -3   2  15        0.09        0.50      1.01 o 
  -2   2  15       86.61       82.88      2.76 o 
  -1   2  15        0.23        0.71      1.05 o 
   0   2  15       16.57       16.93      1.59 o 
   1   2  15        0.25       -0.74      1.10 o 
   2   2  15       15.02       17.23      1.66 o 
   3   2  15        0.25        0.32      1.06 o 
   4   2  15        2.36        3.16      2.14 o 
   5   2  15       66.23       79.79      4.14 o 
  -8   3  15       31.67       30.22      3.47 o 
  -7   3  15        0.01        0.58      1.34 o 
  -6   3  15       18.63       17.19      2.11 o 
  -5   3  15      108.10      114.63      3.79 o 
  -4   3  15        3.08        1.55      0.83 o 
  -3   3  15       28.56       26.17      1.90 o 
  -2   3  15       33.02       34.25      2.55 o 
  -1   3  15      213.95      205.27      4.41 o 
   0   3  15       24.73       17.30      1.66 o 
   1   3  15       80.34       89.15      3.36 o 
   2   3  15        0.43       -0.88      1.24 o 
   3   3  15        4.93        7.18      1.69 o 
   4   3  15        2.59        4.31      2.60 o 
  -7   4  15       47.83       46.35      7.07 o 
  -6   4  15       37.25       40.16      2.88 o 
  -5   4  15        0.29        0.86      1.18 o 
  -4   4  15      196.95      209.86      5.48 o 
  -3   4  15        7.32        9.60      1.59 o 
  -2   4  15       13.30        9.58      1.47 o 
  -1   4  15       17.71       20.35      1.74 o 
   0   4  15       98.60       90.22      3.33 o 
   1   4  15       12.60       13.51      1.84 o 
   2   4  15        0.65        0.98      1.65 o 
   3   4  15       31.19       30.83      2.47 o 
  -7   5  15        9.27        5.36      2.03 o 
  -6   5  15       13.39       17.26      2.12 o 
  -5   5  15       69.53       81.87      3.49 o 
  -4   5  15       25.18       22.94      2.62 o 
  -3   5  15       66.17       63.74      5.66 o 
  -2   5  15        2.15        2.42      1.28 o 
  -1   5  15        0.78        1.21      1.15 o 
   0   5  15       44.71       41.02      5.25 o 
   1   5  15       11.08       10.92      4.49 o 
   2   5  15       39.72       46.41      3.62 o 
  -6   6  15        5.30        5.85      2.19 o 
  -5   6  15        0.35        3.11      1.44 o 
  -4   6  15       74.51       75.59      3.45 o 
  -3   6  15       46.25       49.37      4.01 o 
  -2   6  15       44.80       47.07      4.01 o 
  -1   6  15        9.18        9.84      2.46 o 
   0   6  15        0.15       -0.03      1.34 o 
   1   6  15        0.79       -1.01      2.80 o 
  -4   7  15       26.97       25.80      3.19 o 
  -3   7  15       28.09       33.05      2.43 o 
  -2   7  15        5.31        3.34      1.66 o 
  -1   7  15       42.64       45.28      2.96 o 
  -1 -10  16        1.21        0.82      1.33 o 
   0 -10  16        6.03        7.06      1.49 o 
   1 -10  16        0.16        0.81      0.94 o 
   2 -10  16       17.03       16.83      1.79 o 
   3 -10  16      120.13      140.86      3.80 o 
  -2  -9  16       61.80       70.00      2.97 o 
  -1  -9  16        1.66        2.78      1.20 o 
   0  -9  16        8.92       10.77      1.56 o 
   1  -9  16        1.96        3.58      1.01 o 
   2  -9  16      119.77      131.53      4.32 o 
   3  -9  16       53.46       60.47      2.70 o 
   4  -9  16       11.05       15.00      1.63 o 
   5  -9  16       11.64       11.87      1.51 o 
  -4  -8  16        2.45        0.99      1.29 o 
  -3  -8  16       61.56       55.41      3.35 o 
  -2  -8  16       12.97       13.31      1.59 o 
  -1  -8  16      254.40      261.91      5.22 o 
   0  -8  16       21.60       21.43      1.73 o 
   1  -8  16       10.12       11.70      3.16 o 
   2  -8  16        8.01        6.99      1.78 o 
   3  -8  16        0.33       -1.58      1.87 o 
   4  -8  16       18.26       19.96      5.22 o 
   5  -8  16       57.32       60.97      3.63 o 
  -5  -7  16      152.34      153.57      4.49 o 
  -4  -7  16       47.20       47.11      3.52 o 
  -3  -7  16       64.38       59.92      2.87 o 
  -2  -7  16        0.51        1.86      1.46 o 
  -1  -7  16       51.14       53.55      2.32 o 
   0  -7  16       13.72       17.16      1.90 o 
   1  -7  16        0.02        2.15      1.09 o 
   2  -7  16       88.83       87.80      3.06 o 
   3  -7  16       50.06       48.34      2.39 o 
   4  -7  16        2.56        6.71      1.43 o 
   5  -7  16       82.14       90.39      4.07 o 
   6  -7  16       33.86       38.85      3.25 o 
  -5  -6  16        0.90        0.78      1.16 o 
  -4  -6  16       79.82       77.87      3.13 o 
  -3  -6  16        0.51        1.09      1.08 o 
  -2  -6  16       18.94       21.74      1.71 o 
  -1  -6  16        0.56        0.16      0.68 o 
   0  -6  16       49.26       50.39      2.28 o 
   1  -6  16        0.28        0.27      0.94 o 
   2  -6  16       53.86       41.73      2.83 o 
   3  -6  16       90.00       88.93      3.10 o 
   4  -6  16       53.76       59.55      2.75 o 
   5  -6  16       16.18       17.72      2.11 o 
   6  -6  16        8.46        7.42      1.88 o 
  -6  -5  16       21.89       19.18      2.04 o 
  -5  -5  16        7.91        4.98      1.29 o 
  -4  -5  16      156.67      159.83      3.98 o 
  -3  -5  16      295.30      280.19      5.53 o 
  -2  -5  16       49.77       49.73      2.28 o 
  -1  -5  16       56.62       52.47      2.98 o 
   0  -5  16       59.99       57.31      2.70 o 
   1  -5  16      115.15      107.18      6.16 o 
   2  -5  16       17.03       15.62      2.79 o 
   3  -5  16       29.99       27.12      3.53 o 
   4  -5  16        1.58        2.09      2.09 o 
   5  -5  16        1.60        0.97      1.16 o 
   6  -5  16        0.42       -0.55      1.36 o 
  -7  -4  16        3.43        4.65      3.06 o 
  -6  -4  16        0.06        0.20      1.65 o 
  -5  -4  16      173.79      173.23      3.99 o 
  -4  -4  16      124.55      116.47      3.21 o 
  -3  -4  16       33.83       33.18      1.83 o 
  -2  -4  16       81.72       79.89      2.50 o 
  -1  -4  16        0.00       -0.33      0.87 o 
   0  -4  16       12.08       12.81      1.56 o 
   1  -4  16      152.63      149.92      4.07 o 
   2  -4  16       97.10       81.25      3.03 o 
   3  -4  16        1.47       -0.08      0.83 o 
   4  -4  16       67.96       66.73      3.41 o 
   5  -4  16       34.73       42.83      2.78 o 
   6  -4  16        0.17        0.09      1.12 o 
  -7  -3  16        2.99        1.87      1.89 o 
  -6  -3  16        4.13        5.95      2.03 o 
  -5  -3  16        2.69        2.69      1.12 o 
  -4  -3  16        0.43        0.90      1.00 o 
  -3  -3  16        0.17        0.43      0.88 o 
  -2  -3  16        0.39        0.25      0.89 o 
  -1  -3  16       39.64       37.69      1.91 o 
   0  -3  16       80.85       90.63      2.75 o 
   1  -3  16       74.05       80.78      3.01 o 
   2  -3  16        5.25        6.17      1.84 o 
   3  -3  16      100.35       93.66      3.36 o 
   4  -3  16       50.43       50.53      2.94 o 
   5  -3  16      108.49      101.55     10.68 o 
   6  -3  16       66.91       81.07      5.07 o 
  -7  -2  16        0.85        1.68      1.77 o 
  -6  -2  16       15.74       13.44      2.27 o 
  -5  -2  16      363.17      355.01      6.99 o 
  -4  -2  16       79.48       74.45      2.52 o 
  -3  -2  16       66.99       63.89      1.98 o 
  -2  -2  16      296.78      292.01      4.38 o 
  -1  -2  16      602.66      539.58      7.03 o 
   0  -2  16       35.62       44.52      2.23 o 
   1  -2  16      148.89      131.24      3.31 o 
   2  -2  16       25.10       20.75      1.71 o 
   3  -2  16        0.24        2.13      1.01 o 
   4  -2  16        0.51        0.01      0.97 o 
   5  -2  16        0.11        2.46      1.12 o 
   6  -2  16      188.91      208.46      7.05 o 
  -7  -1  16       74.21       78.87      5.64 o 
  -6  -1  16       44.60       36.71      4.69 o 
  -5  -1  16      160.32      160.31      5.13 o 
  -4  -1  16      435.13      443.17     11.53 o 
  -3  -1  16        5.97        7.39      1.02 o 
  -2  -1  16       29.75       25.40      1.51 o 
  -1  -1  16      301.78      290.26      4.65 o 
   0  -1  16       29.43       35.50      1.82 o 
   1  -1  16        9.66        5.64      1.14 o 
   2  -1  16      108.52      107.22      3.23 o 
   3  -1  16      371.78      397.62      6.62 o 
   4  -1  16       57.94       65.08      2.80 o 
   5  -1  16       13.38       13.13      1.73 o 
   6  -1  16        0.57        0.66      1.80 o 
  -8   0  16        8.00        9.02      2.56 o 
  -7   0  16       63.29       52.95      2.66 o 
  -6   0  16        8.30        7.55      1.45 o 
  -5   0  16        2.66        2.84      1.16 o 
  -4   0  16       22.23       20.54      1.70 o 
  -3   0  16      140.07      138.73      3.46 o 
  -2   0  16        0.26       -1.04      0.84 o 
  -1   0  16       18.70       20.50      1.41 o 
   0   0  16       21.32       25.01      1.65 o 
   1   0  16        3.46        1.94      1.02 o 
   2   0  16        1.71        6.20      1.24 o 
   3   0  16        2.63        1.65      1.45 o 
   4   0  16        0.51        3.49      1.85 o 
   5   0  16        5.49        9.63      2.30 o 
  -8   1  16        0.04        3.20      1.49 o 
  -7   1  16       15.83       16.78      2.21 o 
  -6   1  16        1.50        3.65      1.25 o 
  -5   1  16        0.20       -2.02      1.05 o 
  -4   1  16      114.76      113.02      3.34 o 
  -3   1  16       86.38       79.98      2.80 o 
  -2   1  16       17.81       18.42      1.67 o 
  -1   1  16       75.64       75.06      3.27 o 
   0   1  16       36.85       50.64      3.37 o 
   1   1  16       30.40       33.64      2.34 o 
   2   1  16        4.00        7.77      2.16 o 
   3   1  16        9.86       11.56      2.37 o 
   4   1  16       48.77       52.08      3.63 o 
   5   1  16       38.88       42.92      3.45 o 
  -7   2  16       48.37       49.10      3.14 o 
  -6   2  16       32.04       32.33      2.24 o 
  -5   2  16       15.11        7.78      1.45 o 
  -4   2  16      104.13       98.77      3.14 o 
  -3   2  16       99.42      108.34      3.26 o 
  -2   2  16       11.05       12.49      1.53 o 
  -1   2  16      142.00      151.92      3.76 o 
   0   2  16       25.51       24.29      2.12 o 
   1   2  16       19.19       22.65      2.13 o 
   2   2  16        8.18        6.12      1.57 o 
   3   2  16       29.28       32.92      3.63 o 
   4   2  16        0.34        0.78      2.26 o 
  -7   3  16        1.57        2.82      1.62 o 
  -6   3  16       67.13       69.00      3.45 o 
  -5   3  16       27.59       33.79      2.50 o 
  -4   3  16       35.96       35.83      2.48 o 
  -3   3  16      147.66      147.24      7.19 o 
  -2   3  16       20.15       19.27      1.78 o 
  -1   3  16      104.26      111.66      3.28 o 
   0   3  16      133.38      136.16      4.10 o 
   1   3  16       10.50        8.83      1.80 o 
   2   3  16        5.99        1.55      1.39 o 
   3   3  16        1.81        3.82      1.42 o 
   4   3  16        0.09       -0.50      2.27 o 
  -7   4  16      207.64      225.66      7.67 o 
  -6   4  16        1.15        0.84      1.46 o 
  -5   4  16        3.59        2.52      1.30 o 
  -4   4  16       99.07      104.23      4.47 o 
  -3   4  16      120.47      116.73      4.67 o 
  -2   4  16       17.10       16.01      1.67 o 
  -1   4  16       43.67       47.75      2.62 o 
   0   4  16       17.59       16.41      3.27 o 
   1   4  16       11.20       10.02      1.81 o 
   2   4  16       35.96       43.07      2.72 o 
   3   4  16       12.80       13.82      2.99 o 
  -6   5  16        7.41        8.90      1.96 o 
  -5   5  16        8.70       10.07      1.89 o 
  -4   5  16        5.54        2.89      1.54 o 
  -3   5  16        4.01        1.81      1.54 o 
  -2   5  16        0.70        1.55      1.31 o 
  -1   5  16      126.35      142.35      7.49 o 
   0   5  16       38.56       46.41      3.64 o 
   1   5  16       87.89       99.78      7.80 o 
  -5   6  16       49.08       53.85      3.02 o 
  -4   6  16       13.78       13.53      2.65 o 
  -3   6  16       42.99       41.22      2.91 o 
  -2   6  16       26.09       28.96      2.56 o 
  -1   6  16       19.53       17.41      2.17 o 
   0   6  16       15.26       13.75      2.66 o 
  -2  -9  17       19.24       16.77      1.81 o 
  -1  -9  17        0.10        1.95      1.24 o 
   0  -9  17       12.32       13.22      2.23 o 
   1  -9  17        0.02        0.86      1.56 o 
   2  -9  17        0.47        2.44      1.08 o 
   3  -9  17       17.44       17.61      1.83 o 
   4  -9  17       88.63      104.47      3.50 o 
  -3  -8  17       14.69       12.47      1.96 o 
  -2  -8  17        1.99        1.24      1.21 o 
  -1  -8  17        9.50        8.23      1.26 o 
   0  -8  17       32.27       33.74      2.93 o 
   1  -8  17        1.53        3.86      1.66 o 
   2  -8  17       24.17       30.29      2.82 o 
   3  -8  17        9.91        9.85      2.02 o 
   4  -8  17        6.20       10.16      2.30 o 
   5  -8  17       27.85       34.77      4.14 o 
  -4  -7  17        9.04       13.40      1.86 o 
  -3  -7  17       32.06       29.53      2.58 o 
  -2  -7  17       16.72       16.75      1.63 o 
  -1  -7  17      104.84      109.09      3.54 o 
   0  -7  17       31.82       29.89      2.26 o 
   1  -7  17        0.27        1.81      1.04 o 
   2  -7  17        7.41        6.88      1.77 o 
   3  -7  17       15.82       15.71      1.68 o 
   4  -7  17        4.11        4.24      1.59 o 
   5  -7  17        0.60       -0.25      1.28 o 
  -5  -6  17       64.83       61.34      2.98 o 
  -4  -6  17        8.46        5.59      1.49 o 
  -3  -6  17       25.77       25.17      2.30 o 
  -2  -6  17       17.70       17.71      1.64 o 
  -1  -6  17      186.25      177.92      4.23 o 
   0  -6  17        7.19        3.33      1.06 o 
   1  -6  17       32.80       32.94      2.82 o 
   2  -6  17       57.67       55.41      2.75 o 
   3  -6  17        4.49        4.99      1.23 o 
   4  -6  17        0.15        1.42      1.13 o 
   5  -6  17        2.10        3.86      1.24 o 
   6  -6  17        1.27        0.54      1.35 o 
  -6  -5  17        0.68        1.41      1.67 o 
  -5  -5  17       36.03       36.29      2.31 o 
  -4  -5  17      155.08      156.06      3.82 o 
  -3  -5  17        1.11        0.71      1.07 o 
  -2  -5  17        0.09        0.00      0.99 o 
  -1  -5  17       84.85       89.68      3.37 o 
   0  -5  17      121.40      107.21      3.60 o 
   1  -5  17        0.71       -0.66      0.96 o 
   2  -5  17        9.19        3.87      2.84 o 
   3  -5  17        0.60        0.84      1.52 o 
   4  -5  17       16.39       15.43      1.84 o 
   5  -5  17        3.70        3.30      1.30 o 
   6  -5  17       13.59       14.58      3.61 o 
  -6  -4  17       64.68       57.95      4.03 o 
  -5  -4  17        1.19        1.64      1.14 o 
  -4  -4  17       78.18       85.27      2.86 o 
  -3  -4  17       53.96       54.23      2.32 o 
  -2  -4  17       27.63       22.89      1.70 o 
  -1  -4  17        4.33        2.23      1.03 o 
   0  -4  17       29.48       28.65      2.20 o 
   1  -4  17      279.50      266.67      5.79 o 
   2  -4  17       18.50       25.09      2.09 o 
   3  -4  17        1.03        0.31      1.28 o 
   4  -4  17       85.28       97.12      7.04 o 
   5  -4  17       15.91       12.24      1.83 o 
   6  -4  17        5.77        7.17      1.64 o 
  -6  -3  17       22.62       21.66      2.69 o 
  -5  -3  17       17.46       16.95      2.20 o 
  -4  -3  17        0.49        0.04      0.93 o 
  -3  -3  17       82.48       79.11      3.19 o 
  -2  -3  17       29.29       26.85      1.78 o 
  -1  -3  17        1.88        0.95      0.88 o 
   0  -3  17       49.41       45.17      2.35 o 
   1  -3  17        0.01       -0.16      0.92 o 
   2  -3  17      110.26      115.37      3.75 o 
   3  -3  17       11.25        9.81      1.69 o 
   4  -3  17       29.56       28.03      2.40 o 
   5  -3  17       10.34        8.50      1.40 o 
   6  -3  17        5.06        4.26      1.19 o 
  -7  -2  17       59.00       58.30      4.02 o 
  -6  -2  17      197.29      194.95      7.18 o 
  -5  -2  17        6.73        1.70      1.76 o 
  -4  -2  17       14.92       14.02      1.68 o 
  -3  -2  17       62.62       66.26      2.28 o 
  -2  -2  17       27.47       25.92      1.71 o 
  -1  -2  17       19.16       24.42      1.82 o 
   0  -2  17      176.77      170.80      3.95 o 
   1  -2  17       43.96       61.78      2.48 o 
   2  -2  17       84.78       89.61      2.92 o 
   3  -2  17        5.10        1.65      1.17 o 
   4  -2  17       53.99       60.78      2.81 o 
   5  -2  17       16.22       18.02      1.92 o 
  -7  -1  17       16.50       16.77      3.40 o 
  -6  -1  17        1.49       -0.48      1.66 o 
  -5  -1  17       20.19       25.28      2.70 o 
  -4  -1  17        3.42        3.05      1.69 o 
  -3  -1  17       87.26       93.90      3.99 o 
  -2  -1  17       76.64       65.38      2.59 o 
  -1  -1  17       16.67       19.89      1.53 o 
   0  -1  17        3.05        1.12      1.02 o 
   1  -1  17      376.58      375.14      6.28 o 
   2  -1  17      184.85      184.29      4.23 o 
   3  -1  17        4.58        2.79      1.24 o 
   4  -1  17      103.46      116.33      3.63 o 
   5  -1  17       12.85       13.07      2.37 o 
  -7   0  17       36.34       33.49      3.16 o 
  -6   0  17       13.31       12.36      2.27 o 
  -5   0  17        1.92        1.31      1.68 o 
  -4   0  17        0.65        1.71      1.62 o 
  -3   0  17        0.55        0.89      2.06 o 
  -2   0  17        2.03        0.20      1.37 o 
  -1   0  17       33.00       36.95      5.04 o 
   0   0  17       80.66       85.80      3.26 o 
   1   0  17       26.52       29.53      2.67 o 
   2   0  17      138.39      138.33      4.75 o 
   3   0  17       25.31       23.07      2.79 o 
   4   0  17        6.09        7.05      2.08 o 
   5   0  17       18.39       18.61      3.51 o 
  -7   1  17        5.33        6.62      1.54 o 
  -6   1  17       19.58       23.82      2.06 o 
  -5   1  17       61.09       56.96      2.65 o 
  -4   1  17       17.22       17.76      1.83 o 
  -3   1  17      115.70      115.66      4.29 o 
  -2   1  17       56.76       60.74      2.50 o 
  -1   1  17        2.43        3.55      1.37 o 
   0   1  17       16.78       21.29      2.82 o 
   1   1  17       25.42       19.71      2.86 o 
   2   1  17        0.10       -0.43      1.65 o 
   3   1  17      239.06      269.03      7.22 o 
   4   1  17       22.34       27.40      2.94 o 
  -7   2  17       28.65       25.51      2.58 o 
  -6   2  17        5.62        5.52      1.46 o 
  -5   2  17       23.73       28.24      2.15 o 
  -4   2  17        0.19       -0.50      1.10 o 
  -3   2  17      112.35      113.76      3.43 o 
  -2   2  17        7.71        7.32      1.42 o 
  -1   2  17       23.23       29.55      2.13 o 
   0   2  17        1.27        1.51      1.36 o 
   1   2  17       14.82       10.84      1.68 o 
   2   2  17        0.35        0.88      2.13 o 
   3   2  17        6.47        6.82      5.49 o 
   4   2  17        3.48        9.26      3.01 o 
  -6   3  17      112.57      118.96      4.41 o 
  -5   3  17        4.62        5.71      1.64 o 
  -4   3  17       15.09       13.51      1.86 o 
  -3   3  17       17.41       22.00      1.92 o 
  -2   3  17       61.04       55.50      2.58 o 
  -1   3  17       10.01       10.25      1.57 o 
   0   3  17        3.01        1.35      1.53 o 
   1   3  17        1.55        0.41      1.37 o 
   2   3  17        4.99        4.26      2.00 o 
   3   3  17        1.31        6.15      2.64 o 
  -6   4  17        7.69        7.65      1.87 o 
  -5   4  17       26.21       22.65      2.52 o 
  -4   4  17       26.61       26.00      2.49 o 
  -3   4  17        0.02        2.63      1.43 o 
  -2   4  17       15.59       19.67      2.19 o 
  -1   4  17       83.72       81.02      2.95 o 
   0   4  17        7.50        4.99      2.93 o 
   1   4  17       27.69       34.85      2.61 o 
   2   4  17      164.58      176.18     10.02 o 
  -5   5  17       71.69       80.95      4.08 o 
  -4   5  17       62.92       69.01      3.98 o 
  -3   5  17        8.26       10.38      1.85 o 
  -2   5  17        0.87       -1.22      1.38 o 
  -1   5  17      101.61      114.10      4.19 o 
   0   5  17        0.26        0.54      1.72 o 
   0  -9  18        9.10       10.89      2.50 o 
   1  -9  18        1.02        2.06      1.66 o 
   2  -9  18       18.25       15.29      2.36 o 
  -2  -8  18        0.02        2.04      1.38 o 
  -1  -8  18        2.42        2.59      1.09 o 
   0  -8  18       33.83       38.87      2.62 o 
   1  -8  18       18.97       17.69      2.28 o 
   2  -8  18        0.61        0.80      1.88 o 
   3  -8  18       92.06      102.25      4.48 o 
   4  -8  18       75.39       86.36      6.19 o 
  -3  -7  18       24.19       23.03      2.14 o 
  -2  -7  18        1.88       -0.40      1.42 o 
  -1  -7  18        1.28        1.58      1.11 o 
   0  -7  18        1.53        0.99      1.16 o 
   1  -7  18       86.13       86.42      3.31 o 
   2  -7  18       25.64       23.61      2.04 o 
   3  -7  18       33.63       39.55      2.63 o 
   4  -7  18       19.70       22.71      2.06 o 
  -4  -6  18        7.21        6.72      1.54 o 
  -3  -6  18       46.53       46.24      2.77 o 
  -2  -6  18       28.58       28.37      2.02 o 
  -1  -6  18        8.69        7.46      1.39 o 
   0  -6  18       91.07       82.17      3.50 o 
   1  -6  18       13.18        9.32      3.74 o 
   2  -6  18       24.31       27.61      2.72 o 
   3  -6  18        0.25        2.02      1.32 o 
   4  -6  18       24.30       29.50      2.98 o 
   5  -6  18       53.21       66.80      4.62 o 
  -5  -5  18        4.09        3.76      1.34 o 
  -4  -5  18        2.68        2.87      2.03 o 
  -3  -5  18        2.07        2.82      1.14 o 
  -2  -5  18       15.79       15.61      1.59 o 
  -1  -5  18      108.53      105.92      3.32 o 
   0  -5  18        0.87        2.17      1.45 o 
   1  -5  18        2.26        2.59      1.23 o 
   2  -5  18      112.60      135.30      4.14 o 
   3  -5  18       63.69       65.33      6.64 o 
   4  -5  18        8.18        8.76      1.64 o 
   5  -5  18        4.62        4.76      1.42 o 
  -5  -4  18       26.39       25.54      2.52 o 
  -4  -4  18       20.38       19.71      1.79 o 
  -3  -4  18       14.64       12.17      1.39 o 
  -2  -4  18        3.22        5.09      1.21 o 
  -1  -4  18       18.60       22.99      1.94 o 
   0  -4  18        0.00       -0.60      1.16 o 
   1  -4  18        3.13        3.60      1.35 o 
   2  -4  18       98.11       97.64      3.56 o 
   3  -4  18       98.90      104.62      3.73 o 
   4  -4  18        2.05        2.38      1.36 o 
   5  -4  18       26.85       25.95      3.02 o 
  -6  -3  18        3.61        1.77      2.57 o 
  -5  -3  18        0.41        1.14      1.63 o 
  -4  -3  18      129.08      136.40      3.98 o 
  -3  -3  18       61.10       57.02      2.39 o 
  -2  -3  18       23.85       26.69      1.84 o 
  -1  -3  18       10.58        6.76      1.20 o 
   0  -3  18        4.95        2.66      1.53 o 
   1  -3  18        0.19       -1.20      1.01 o 
   2  -3  18       11.92       14.89      1.70 o 
   3  -3  18       32.05       39.86      2.42 o 
   4  -3  18      127.80      141.61      3.93 o 
   5  -3  18       27.31       33.54      2.40 o 
  -6  -2  18       51.37       44.27      4.21 o 
  -5  -2  18        0.45        0.70      1.93 o 
  -4  -2  18       30.34       25.34      3.29 o 
  -3  -2  18      298.57      298.16      4.79 o 
  -2  -2  18       56.14       67.46      2.74 o 
  -1  -2  18      176.95      180.77      3.78 o 
   0  -2  18      143.99      140.86      3.68 o 
   1  -2  18      146.15      143.80      3.71 o 
   2  -2  18       10.23       12.32      2.09 o 
   3  -2  18       25.72       24.77      2.55 o 
   4  -2  18        1.76        2.51      1.27 o 
   5  -2  18       20.81       21.65      2.12 o 
  -6  -1  18        0.40       -0.53      1.92 o 
  -5  -1  18       58.98       57.78      3.79 o 
  -4  -1  18        0.42        2.88      1.78 o 
  -3  -1  18       27.93       21.30      7.63 o 
  -2  -1  18       13.27        7.37      3.88 o 
  -1  -1  18       63.54       63.48      3.06 o 
   0  -1  18       32.99       27.78      2.35 o 
   1  -1  18      106.64      118.20      3.48 o 
   2  -1  18       96.90      113.03      3.45 o 
   3  -1  18        0.18       -0.16      1.18 o 
   4  -1  18       11.32       11.60      2.44 o 
  -6   0  18       97.05      100.22      4.59 o 
  -5   0  18        0.18       -0.49      1.66 o 
  -4   0  18        0.42        2.94      2.19 o 
  -3   0  18      107.98      119.16      4.46 o 
  -2   0  18       47.01       51.73      3.35 o 
  -1   0  18        2.29        4.82      2.23 o 
   0   0  18       25.19        1.56      1.93 o 
   1   0  18       40.48       51.94      4.26 o 
   2   0  18        8.95       10.26      2.33 o 
   3   0  18        1.42        2.35      1.90 o 
   4   0  18        1.15        1.64      1.63 o 
  -6   1  18        3.42        1.64      1.35 o 
  -5   1  18       48.36       54.41      3.94 o 
  -4   1  18       15.59       19.55      1.88 o 
  -3   1  18       59.85       64.47      3.06 o 
  -2   1  18        7.93       10.46      2.03 o 
  -1   1  18        4.92        2.81      4.24 o 
   0   1  18       19.45       24.26      3.02 o 
   1   1  18        9.84       13.30      3.38 o 
   2   1  18        0.01        2.96      2.43 o 
   3   1  18        6.11        2.58      2.33 o 
  -6   2  18        9.95       12.15      1.79 o 
  -5   2  18       71.76       78.82      3.13 o 
  -4   2  18       37.03       36.71      2.38 o 
  -3   2  18       12.44       10.34      1.59 o 
  -2   2  18       45.78       50.93      2.57 o 
  -1   2  18        3.20        1.30      1.42 o 
   0   2  18        0.38        1.70      1.39 o 
   1   2  18       25.37       34.79      3.67 o 
   2   2  18        0.03        1.31      2.20 o 
   3   2  18       10.24       13.48      3.47 o 
  -5   3  18       88.64       84.86      3.85 o 
  -4   3  18        4.69        2.80      1.91 o 
  -3   3  18       23.98       25.41      2.10 o 
  -2   3  18      106.96      103.45      3.35 o 
  -1   3  18        0.37        0.12      1.38 o 
   0   3  18      157.59      178.17      4.89 o 
   1   3  18       67.83       72.53      4.05 o 
   2   3  18        9.11        4.18      2.60 o 
  -4   4  18       13.94       13.21      2.01 o 
  -3   4  18        3.17        1.88      1.50 o 
  -2   4  18       48.67       51.12      3.46 o 
  -1   4  18      153.65      186.61      6.31 o 
   0   4  18       25.71       26.69      2.80 o 
  -1  -8  19        4.28        2.21      1.50 o 
   0  -8  19        9.86        9.36      1.62 o 
   1  -8  19        3.52        5.17      1.92 o 
   2  -8  19       36.54       43.51      4.09 o 
  -2  -7  19        9.12        8.26      1.83 o 
  -1  -7  19       10.22        8.53      2.31 o 
   0  -7  19        6.19        5.69      1.72 o 
   1  -7  19        0.98       -0.09      1.40 o 
   2  -7  19        8.14       11.40      1.81 o 
   3  -7  19       36.23       34.71      2.52 o 
  -3  -6  19       45.43       47.93      2.89 o 
  -2  -6  19       32.08       28.75      2.14 o 
  -1  -6  19       11.87        9.29      1.72 o 
   0  -6  19        4.03        4.97      1.47 o 
   1  -6  19       29.31       28.55      2.37 o 
   2  -6  19        0.72        3.34      1.21 o 
   3  -6  19        0.43        4.05      1.66 o 
   4  -6  19       26.78       35.31      4.90 o 
  -4  -5  19       33.46       33.13      2.28 o 
  -3  -5  19        2.30        2.13      1.21 o 
  -2  -5  19       14.93       15.42      1.67 o 
  -1  -5  19      113.31      121.01      5.23 o 
   0  -5  19       23.16       20.22      3.54 o 
   1  -5  19        0.63       -0.90      1.36 o 
   2  -5  19       54.67       62.22      3.16 o 
   3  -5  19        0.21        1.03      1.17 o 
   4  -5  19       43.84       58.00      4.11 o 
  -5  -4  19       38.53       38.39      3.07 o 
  -4  -4  19        3.29        3.69      1.25 o 
  -3  -4  19        0.19        0.50      0.97 o 
  -2  -4  19        0.49        2.96      1.33 o 
  -1  -4  19        0.12        0.48      1.15 o 
   0  -4  19       34.90       30.81      2.51 o 
   1  -4  19        1.07        0.16      1.23 o 
   2  -4  19       29.10       32.99      2.57 o 
   3  -4  19       46.70       57.97      3.36 o 
   4  -4  19       10.68        7.97      1.63 o 
  -5  -3  19        5.74        3.83      2.41 o 
  -4  -3  19        0.23        1.75      1.41 o 
  -3  -3  19        2.88        4.37      1.20 o 
  -2  -3  19      265.88      271.40      4.98 o 
  -1  -3  19      140.08      154.45      4.01 o 
   0  -3  19       22.64       23.05      1.99 o 
   1  -3  19       89.28       99.24      3.33 o 
   2  -3  19       28.07       35.15      2.36 o 
   3  -3  19        7.12        6.22      1.50 o 
   4  -3  19        0.10        0.57      1.28 o 
  -5  -2  19       47.19       44.37      4.33 o 
  -4  -2  19       38.88       38.19      4.00 o 
  -3  -2  19      308.59      318.81     18.00 o 
  -2  -2  19       21.72       17.94      1.62 o 
  -1  -2  19       32.45       30.91      2.21 o 
   0  -2  19        4.59        9.17      1.61 o 
   1  -2  19       15.67       17.52      1.82 o 
   2  -2  19        5.42        5.80      1.39 o 
   3  -2  19       64.32       73.51      3.13 o 
   4  -2  19       20.80       28.18      2.27 o 
  -5  -1  19       71.27       72.68      3.99 o 
  -4  -1  19        0.54        1.48      2.03 o 
  -3  -1  19        6.01        5.44      3.11 o 
  -2  -1  19       18.17       12.33      2.58 o 
  -1  -1  19      100.49      116.82      7.30 o 
   0  -1  19       27.04       32.01      3.75 o 
   1  -1  19      146.65      169.49      8.89 o 
   2  -1  19        1.72        1.48      1.54 o 
   3  -1  19        9.52       14.86      2.38 o 
   4  -1  19      106.65      119.98      7.09 o 
  -5   0  19       76.05       77.07      3.98 o 
  -4   0  19       23.17       30.60      2.98 o 
  -3   0  19       27.01       23.98      2.70 o 
  -2   0  19       31.05       35.40      3.03 o 
  -1   0  19       29.47       33.12      4.72 o 
   0   0  19       11.75       13.53      3.71 o 
   1   0  19      108.58       75.11      5.61 o 
   2   0  19        6.61        5.98      4.55 o 
   3   0  19        8.55       11.23      2.63 o 
  -5   1  19       34.79       33.95      3.24 o 
  -4   1  19        9.24       11.33      2.33 o 
  -3   1  19       14.06       14.74      2.37 o 
  -2   1  19        0.31        1.88      1.70 o 
  -1   1  19        0.89        0.91      2.32 o 
   0   1  19        0.03        1.19      2.28 o 
   1   1  19       15.43       14.92      3.65 o 
   2   1  19       51.67       66.35      9.64 o 
  -5   2  19        9.74        8.12      1.58 o 
  -4   2  19        3.05        4.24      1.45 o 
  -3   2  19       13.30       15.17      1.83 o 
  -2   2  19       28.84       36.96      2.31 o 
  -1   2  19       59.50       64.01      4.68 o 
   0   2  19        0.07       -0.87      2.54 o 
   1   2  19       36.54       41.70      4.08 o 
  -4   3  19        7.49        8.14      3.26 o 
  -3   3  19      237.61      265.14      5.54 o 
  -2   3  19       73.25       80.80      3.10 o 
  -1   3  19        8.29       12.53      1.92 o 
   0   3  19        4.02        3.79      1.80 o 
  -1  -7  20        0.04       -0.50      1.13 o 
   0  -7  20        5.13        3.33      1.42 o 
   1  -7  20        0.10        1.78      1.49 o 
  -2  -6  20       52.79       50.40      2.76 o 
  -1  -6  20        2.81        3.65      1.68 o 
   0  -6  20      135.62      156.40      4.76 o 
   1  -6  20       16.65       17.81      2.14 o 
   2  -6  20        4.84        8.75      2.44 o 
  -3  -5  20        2.30        2.13      1.26 o 
  -2  -5  20        1.12        0.20      1.16 o 
  -1  -5  20        0.72       -0.41      1.18 o 
   0  -5  20       67.89       79.22      3.69 o 
   1  -5  20      181.06      204.76      5.53 o 
   2  -5  20       62.97       62.92      6.16 o 
   3  -5  20        8.24        4.84      1.52 o 
  -4  -4  20        2.04        1.47      1.27 o 
  -3  -4  20       18.66       21.34      1.94 o 
  -2  -4  20        1.02        1.23      1.16 o 
  -1  -4  20       50.16       59.41      3.01 o 
   0  -4  20       14.19       18.46      2.13 o 
   1  -4  20        3.54        3.08      1.55 o 
   2  -4  20       75.55       88.25      3.76 o 
   3  -4  20       13.97       15.74      2.16 o 
  -4  -3  20       45.06       59.02      9.21 o 
  -3  -3  20       64.51       63.42      2.90 o 
  -2  -3  20        1.48        4.07      1.30 o 
  -1  -3  20        0.38        1.74      1.33 o 
   0  -3  20        8.41        9.45      1.59 o 
   1  -3  20       49.71       55.80      2.89 o 
   2  -3  20        0.93        0.85      1.20 o 
   3  -3  20        9.12        7.79      1.66 o 
  -4  -2  20       24.99       15.49     11.80 o 
  -3  -2  20       39.18       42.40      4.14 o 
  -2  -2  20       40.13       38.42      4.73 o 
  -1  -2  20       28.91       33.54      2.61 o 
   0  -2  20       39.85       43.78      3.04 o 
   1  -2  20        1.40        3.98      1.43 o 
   2  -2  20      116.06      139.49      5.39 o 
   3  -2  20        6.23        6.63      1.54 o 
  -4  -1  20       18.36       14.75      2.96 o 
  -3  -1  20       11.74       11.99      3.81 o 
  -2  -1  20        0.15        0.42      1.66 o 
  -1  -1  20        0.13       -5.46      3.09 o 
   0  -1  20       61.13       64.17      6.40 o 
   1  -1  20        2.47        4.71      2.74 o 
   2  -1  20       64.42       67.74      4.27 o 
  -4   0  20        7.63        5.06      2.10 o 
  -3   0  20        0.16        1.54      1.84 o 
  -2   0  20       64.70       77.01      3.96 o 
  -1   0  20        1.71       -3.48      3.07 o 
   0   0  20       40.10       46.86      5.90 o 
   1   0  20        0.20        9.24      3.79 o 
   2   0  20       19.80       25.32      4.94 o 
  -4   1  20       48.06       55.01      3.83 o 
  -3   1  20       47.85       44.57      3.48 o 
  -2   1  20        3.64        1.47      1.84 o 
  -1   1  20       11.49        9.80      2.82 o 
   0   1  20       73.41       75.56      4.88 o 
   1   1  20      134.06      145.97     14.70 o 
  -3   2  20       16.82       17.92      2.63 o 
  -2   2  20       38.39       48.42      4.35 o 
  -1   2  20        7.68        9.71      2.89 o 
  -1  -5  21       11.50       11.70      3.27 o 
   0  -5  21       44.07       50.12      3.32 o 
   1  -5  21       23.91       25.34      2.82 o 
  -2  -4  21        9.79       11.83      1.63 o 
  -1  -4  21        1.12        0.73      1.36 o 
   0  -4  21       18.55       23.45      2.40 o 
   1  -4  21       14.39       19.23      2.33 o 
  -3  -3  21        0.04        0.73      2.21 o 
  -2  -3  21       21.68       31.03      3.03 o 
  -1  -3  21        1.78        3.49      1.46 o 
   0  -3  21       45.98       55.40      2.98 o 
   1  -3  21       32.12       34.24      2.57 o 
  -3  -2  21       52.82       43.56      4.34 o 
  -2  -2  21       17.18       14.82      4.40 o 
  -1  -2  21      181.08      208.36     10.65 o 
   0  -2  21        5.84        7.22      2.54 o 
   1  -2  21       23.19       27.36      2.66 o 
  -3  -1  21        4.24        1.74      2.29 o 
  -2  -1  21        2.52        6.20      3.72 o 
   0  -1  21       20.45       21.07      4.73 o 
   1  -1  21       33.23       28.73      5.24 o 
  -2   0  21       81.23       95.49      7.13 o 
  -1   0  21       15.28       14.54      4.06 o 
   0   0  21        4.76        4.51      3.51 o 
                                                 
